# Supplementary material for: Work-related musculoskeletal disorder and its associated factors among bank workers in Ethiopia: A systematic review and meta-analysis
Source: PLoS One. 2025 May 16;20(5):e0323958. doi: 10.1371/journal.pone.0323958 (PMC12083818; doi:10.1371/journal.pone.0323958)
Supplement: S3 Table — (XLSX) [file pone.0323958.s003.xlsx]

## Sheet: All articles excluded and inclu
S. Number	Title of the article	Authors	Publication Year	Included/Excluded	Reason/s for Exclusion
1	Work-related musculoskeletal disorders and associated factors among bank workers in Addis Ababa, Ethiopia: a cross-sectional study	Dagne D, Abebe SM, Getachew A.	2020	Included	_
2	Prevalence and Associated Factors of Low Back Pain Among Bank Workers in Gondar City, Northwest Ethiopia	Workneh BS, Mekonen EG.	2021	Included	_
3	Prevalence of Work Related Musculoskeletal Disorders and Associated Factors Among Bank Staff in Jimma City, Southwest Ethiopia, 2019: An Institution-Based Cross-Sectional Study	Etana G, Ayele M, Abdissa D, Gerbi A.	2021	Included	_
4	Musculoskeletal Disorders: Prevalence and Its factors Among Computer User Bankers of Dessie City, Northeast Ethiopia, 2022	Temesgen T, Sisay T, Teym A, Yirdaw G, Adane B, Tegegne E, Kumlachew L.	2023	Included	_
5	Prevalence of low back pain and associated factors among bank workers at Hawassa district, northern zone, Sidama Region, Southern Ethiopia	Jonga T, Samuel B, Aynalem A, Israel E, Balta B, Ameno A.	2023	Included	_
6	Work-Related Musculoskeletal Disorders and Associated Factors Among Bankers in Ethiopia, 2018	Kassaw KA, Gebremeskel FB, Gezae EK, Tsegay SG.	2020	Included	_
7	Magnitude of Work-Related Musculoskeletal Disorders and its Associated Factors Among Computer User Bankers in South Gondar Zone, Northwest Ethiopia, 2021	Demissie B, Yenew C, Amsalu A, Yitbarek YG, Baye DN, Walle G, Asnakew S, Minuye B, Admasu TF, Mulu TA,Sisay E, Dagnaw TF, Tegegne E.	2022	Included	_
8	Carpal tunnel syndrome and its associated factors among computer user bankers in South Gondar Zone, Northwest Ethiopia, 2021: a cross sectional study	Demissie B, Yenew C, Alemu A, Bantie B, Sume WB, Deml AY, Tegegne E.	2023	Included	_
9	Chronic kidney disease and associated factors among adult population in Southwest Ethiopia	Kebede KM, Abateneh DD, Teferi MB, Asres A.	2022	Excluded	Excluded by title/abstract
10	Ethiopia's quest to champion emergency care systems	Hagos AA, Firew T, Gebreyesus A, Sambo BH, Reynolds TA.	2019	Excluded	Excluded by title/abstract
11	Magnitude of Work-Related Musculoskeletal Disorders and its Associated Factors Among Computer User Bankers in South Gondar Zone, Northwest Ethiopia, 2021	Demissie B, Yenew C, Amsalu A, Yitbarek YG, Baye DN, Walle G, Asnakew S, Minuye B, Admasu TF, Mulu TA,Sisay E, Dagnaw TF, Tegegne E.	2022	Excluded	Duplicate
12	Risk factors associated with drug-resistant tuberculosis in Ethiopia: A systematic review and meta-analysis	Alemu A, Bitew ZW, Diriba G, Gumi B.	2022	Excluded	Excluded by title/abstract
13	Drivers of stunting reduction in Ethiopia: a country case study	Tasic H, Akseer N, Gebreyesus SH, Ataullahjan A, Brar S, Confreda E, Conway K, Endris BS, Islam M, Keats E, Mohammedsanni A, Wigle J, Bhutta ZA.	2020	Excluded	Excluded by title/abstract
14	Food taboo practices and associated factors among pregnant women in Ethiopia: a systematic review and meta-analysis	Debela BG, Sisay D, Hareru HE, Ewune HA, Tesfa A, Shewaye DA, Ewunie TM.	2023	Excluded	Excluded by title/abstract
15	Prevalence and associated factors of hypertension among adult patients in Felege-Hiwot Comprehensive Referral Hospitals, northwest, Ethiopia: a cross-sectional study	Belachew A, Tewabe T, Miskir Y, Melese E, Wubet E, Alemu S, Teshome T, Minichel Y, Tesfa G.	2018	Excluded	Excluded by title/abstract
16	Pooled prevalence and its determinants of stunting among children during their critical period in Ethiopia: A systematic review and meta-analysis	Kassaw A, Kassie YT, Kefale D, Azmeraw M, Arage G, Asferi WN, Munye T, Demis S, Simegn A, Agimas MC, Zeleke S.	2023	Excluded	Excluded by title/abstract
17	Determinants of gestational diabetes mellitus: a case-control study	Feleke BE.	2018	Excluded	Excluded by title/abstract
18	Prevalence and determinants of neonatal near miss in Ethiopia: A systematic review and meta-analysis	Deressa AT, Desta MS.	2023	Excluded	Excluded by title/abstract
19	Determinants of neonatal jaundice in Ethiopia: a systematic review and meta-analysis	Belay HG, Debebe GA, Ayele AD, Kassa BG, Mihretie GN, Worke MD.	2022	Excluded	Excluded by title/abstract
20	Depression and determinants among diabetes mellitus patients in Ethiopia, a systematic review and meta-analysis	Tegegne KD, Gebeyehu NA, Kassaw MW.	2023	Excluded	Excluded by title/abstract
21	Determinants of diabetic retinopathy in Ethiopia: A systematic review and meta-analysis	Azagew AW, Yohanes YB, Beko ZW, Ferede YM, Mekonnen CK.	2023	Excluded	Excluded by title/abstract
22	Postpartum intrauterine contraceptive device use and its associated factors in Ethiopia: systematic review and meta-analysis	Kassa BG, Ayele AD, Belay HG, Tefera AG, Tiruneh GA, Ayenew NT, Mihiretie GN, Tenaw LA, Semahegn AM, Worku MD.	2021	Excluded	Excluded by title/abstract
23	What determines client satisfaction on labor and delivery service in Ethiopia? systematic review and meta-analysis	Fikre R, Eshetu K, Berhanu M, Alemayehu A.	2021	Excluded	Excluded by title/abstract
24	Health-related quality of life and associated factors among cancer patients in Ethiopia: Systematic review and meta-analysis	Lankrew Ayalew T, Wale BG, Haile KE, Zewudie BT, Feleke MG.	2022	Excluded	Excluded by title/abstract
25	Burden of obstructed labor in ethiopia: A systematic review and meta-analysis	Addisu D, Mekie M, Melkie A, Yeshambel A.	2021	Excluded	Excluded by title/abstract
26	Level of unintended pregnancy among reproductive age women in Bahir Dar city administration, Northwest Ethiopia	Admasu E, Mekonnen A, Setegn T, Abeje G.	2018	Excluded	Excluded by title/abstract
27	Disclosure of HIV seropositivity to sexual partner in Ethiopia: A systematic review	Endalamaw A, Assefa Y, Geremew D, Belete H, Dachew BA, Belachew A, Animaw W, Habtewold TD, Wilson R.	2021	Excluded	Excluded by title/abstract
28	Prevalence and determinants of maternal near miss in Ethiopia: a systematic review and meta-analysis, 2015-2023	Negash A, Sertsu A, Mengistu DA, Tamire A, Birhanu Weldesenbet A, Dechasa M, Nigussie K, Bete T, Yadeta E, Balcha T, Debele GR, Dechasa DB, Fekredin H, Geremew H, Dereje J, Tolesa F, Lami M.	2023	Excluded	Excluded by title/abstract
29	The prevalence of Implanon discontinuation and associated factors among Ethiopian women: A systematic review and meta-analysis	Habte A, Tamene A, Woldeyohannes D, Bogale B, Ermias D, Endale F, Gizachew A, Wondimu M, Sulamo D.	2022	Excluded	Excluded by title/abstract
30	Dust Exposure and Respiratory Health Among Workers in Primary Coffee Processing Factories in Tanzania and Ethiopia	Bråtveit M, Abaya SW, Sakwari G, Moen BE.	2021	Excluded	Excluded by title/abstract
31	Prevalence and associated factors of sexual violence experienced by housemaids in Ethiopia: a systematic review and meta-analysis	Mekonnen BD, Lakew ZH, Melese EB.	2022	Excluded	Excluded by title/abstract
32	Prevalence and determinants of uterine rupture in Ethiopia: a systematic review and meta-analysis	Alemu AA, Bitew MS, Gelaw KA, Zeleke LB, Kassa GM.	2020	Excluded	Excluded by title/abstract
33	Prevalence of Work-Related Injury and Its Determinants among Construction Workers in Ethiopia: A Systematic Review and Meta-Analysis	Ashuro Z, Zele YT, Kabthymer RH, Diriba K, Tesfaw A, Alamneh AA.	2021	Excluded	Excluded by title/abstract
34	Undiagnosed hypertension and associated factors among bank workers in Bahir Dar City, Northwest, Ethiopia, 2020. A cross-sectional study	Dejenie M, Kerie S, Reba K.	2021	Excluded	Excluded by title/abstract
35	Prevalence and determinants of antenatal depression among pregnant women in Ethiopia: a systematic review and meta-analysis	Zegeye A, Alebel A, Gebrie A, Tesfaye B, Belay YA, Adane F, Abie W.	2018	Excluded	Excluded by title/abstract
36	Risky sexual practice and associated factors among people living with HIV/AIDS receiving antiretroviral therapy in Ethiopia: Systematic review and meta-analysis	Hareru HE, Kaso AW, Ashuro Z, Mareg M.	2022	Excluded	Excluded by title/abstract
37	Prevalence and risk factor for mistreatment in childbirth: In health facilities of Gondar city, Ethiopia	Shemelis D, Gelagay AA, Boke MM.	2022	Excluded	Excluded by title/abstract
38	Determinants of overweight and/or obesity among school adolescents in Butajira Town, Southern Ethiopia. A case-control study	Kedir S, Hassen K, Melaku Y, Jemal M.	2022	Excluded	Excluded by title/abstract
39	Prevalence and determinants of unintended pregnancy in Ethiopia: A systematic review and meta-analysis of observational studies	Alene M, Yismaw L, Berelie Y, Kassie B, Yeshambel R, Assemie MA.	2020	Excluded	Excluded by title/abstract
40	Applied nutritional investigation spatial variation and determinants of stunting among children aged less than 5 y in Ethiopia: A spatial and multilevel analysis of Ethiopian Demographic and Health Survey 2019	Tamir TT, Techane MA, Dessie MT, Atalell KA.	2022	Excluded	Excluded by title/abstract
41	Continuum of maternal healthcare services utilization and its associated factors in Ethiopia: A systematic review and meta-analysis	Addisu D, Mekie M, Melkie A, Abie H, Dagnew E, Bezie M, Degu A, Biru S, Chanie ES.	2022	Excluded	Excluded by title/abstract
42	Prevalence and determinants of the involvement of married men in family planning services in Ethiopia: A systematic review and meta-analysis	Kassa BG, Tenaw LA, Ayele AD, Tiruneh GA.	2022	Excluded	Excluded by title/abstract
43	Commentary on "Determinants of pre-eclampsia among pregnant women attending perinatal care in hospitals of the Omo district, Southern Ethiopia"	Usuzaki T, Ishikuro M, Obara T.	2021	Excluded	Excluded by title/abstract
44	The prevalence of respectful maternity care during childbirth and its determinants in Ethiopia: A systematic review and meta-analysis	Habte A, Tamene A, Woldeyohannes D, Endale F, Bogale B, Gizachew A.	2022	Excluded	Excluded by title/abstract
45	Under-five anemia and its associated factors with dietary diversity, food security, stunted, and deworming in Ethiopia: systematic review and meta-analysis	Belachew A, Tewabe T.	2020	Excluded	Excluded by title/abstract
46	Significant inefficiency in running community health systems: The case of health posts in Southwest Ethiopia	Yitbarek K, Abraham G, Berhane M, Hurlburt S, Mann C, Adamu A, Tsega G, Woldie M.	2021	Excluded	Excluded by title/abstract
47	Prevalence of Glycemic Control and Factors Associated With Poor Glycemic Control: A Systematic Review and Meta-analysis	Bitew ZW, Alemu A, Jember DA, Tadesse E, Getaneh FB, Sied A, Weldeyonnes M.	2023	Excluded	Excluded by title/abstract
48	Multiscalar Evaluation of the Water Distribution System and Diarrheal Disease Risk in Addis Ababa, Ethiopia	Espira LM, Gessese B, Kassa BA, Wu CC, Riley J, Bedru S, Sahilu G, Desta A, Baye K, Jones AD, Love NG, Eisenberg JNS.	2023	Excluded	Excluded by title/abstract
49	Partial vaccination and associated factors among children aged 12-23 months in eastern Ethiopia	Muluye M, Oljira L, Eyeberu A, Getachew T, Debella A, Deressa A, Dheresa M.	2022	Excluded	Excluded by title/abstract
50	Prevalence and associated factors depressive symptoms among healthcare professionals at Dessie comprehensive specialized hospital, Ethiopia	Belete A, Anbesaw T.	2022	Excluded	Excluded by title/abstract
51	Tuberculosis infection control practice and associated factors among health care workers in Ethiopia: Systematic review and meta-analysis	Tiruneh MG, Fenta ET, Anagaw TF, Bogale EK, Delie AM.	2023	Excluded	Excluded by title/abstract
52	Prevalence and determinants of diarrhea among under-five children in Ethiopia: A systematic review and meta-analysis	Alebel A, Tesema C, Temesgen B, Gebrie A, Petrucka P, Kibret GD.	2018	Excluded	Excluded by title/abstract
53	Discontinuation of long acting reversible contraceptive use and its determinants among women in Ethiopia: Systematic review and meta-analysis	Gebeyehu NA, Tegegne KD, Biset G, Sewuyew DA, Alemu BW, Yitayew AM.	2022	Excluded	Excluded by title/abstract
54	Magnitude of Spousal Violence and Associated Factors among Midlife Women in Ethiopia	Mekonnen BD, Balemual N.	2023	Excluded	Excluded by title/abstract
55	Prevalence and Associated Factors of Suicidal Ideation among Almeda Textile Factory Workers in Adwa, Tigray, Ethiopia: A Cross-Sectional Study	Begashaw T, Kassie G.	2022	Excluded	Excluded by title/abstract
56	Cardiovascular disease risk among hypertensive patients and associated determinants in Addis Ababa, Ethiopia: an institutional-based cross-sectional study	Getahun GK, Goshu BY, Goshu DY, Mekuria ZN.	2023	Excluded	Excluded by title/abstract
57	Potential determinant factors of under-five mortality in the Amhara region of Ethiopia	Tibebu NS, Emiru TD, Tiruneh CM, Nigat AB, Abate MW, Getu BD, Mekonnen AB.	2022	Excluded	Excluded by title/abstract
58	Do adult patients with diabetes mellitus living in rural part of Ethiopia and having poor social support have disproportionately poor self-care practice? A systematic review and meta-analysis	Yehualashet FA, Tegegne ET, Ayele AD, Takele WW.	2021	Excluded	Excluded by title/abstract
59	Depression and associated factors among older adults in Bahir Dar city administration, Northwest Ethiopia, 2020: Cross-sectional study	Anbesaw T, Fekadu B.	2022	Excluded	Excluded by title/abstract
60	Musculoskeletal Disorders and Associated Factors among Vehicle Repair Workers in Hawassa City, Southern Ethiopia	Tamene A, Mulugeta H, Ashenafi T, Thygerson SM.	2020	Excluded	Excluded by title/abstract
61	Why do some countries do better or worse in life expectancy relative to income? An analysis of Brazil, Ethiopia, and the United States of America	Freeman T, Gesesew HA, Bambra C, Giugliani ERJ, Popay J, Sanders D, Macinko J, Musolino C, Baum F.	2020	Excluded	Excluded by title/abstract
62	Prevalence and associated factors of intimate partner violence among pregnant women attending health care facilities, Northern Ethiopia: comparative cross-sectional study	Atsbaha M, Alemayehu M, Mekango DE, Moges S, Ejajo T, Erkalo D, Tamrat H.	2022	Excluded	Excluded by title/abstract
63	Prevalence of urinary tract infections and risk factors among diabetic patients in Ethiopia, a systematic review and meta-analysis	Tegegne KD, Wagaw GB, Gebeyehu NA, Yirdaw LT, Shewangashaw NE, Kassaw MW.	2023	Excluded	Excluded by title/abstract
64	Determinants of Intimate Partner Violence against Pregnant Women in Ethiopia: A Systematic Review and Meta-Analysis	Bifftu BB, Guracho YD.	2022	Excluded	Excluded by title/abstract
65	Prevalence of depression and anxiety symptoms and their determinant factors among patients with cancer in southern Ethiopia: a cross-sectional study	Ayalew M, Deribe B, Duko B, Geleta D, Bogale N, Gemechu L, Gebretsadik A, Bedaso A.	2022	Excluded	Excluded by title/abstract
66	Occupational Noise-Induced Pre-Hypertension and Determinant Factors Among Metal Manufacturing Workers in Gondar City Administration, Northwest Ethiopia	Melese M, Adera A, Ambelu A, Gela YY, Diress M.	2023	Excluded	Excluded by title/abstract
67	Determinants of poorly controlled asthma among asthmatic patients in Jimma University Medical Center, Southwest Ethiopia: a case control study	Zewudie A, Nigussie T, Mamo Y, Kumela K.	2019	Excluded	Excluded by title/abstract
68	Geographical distribution of the health crisis of war in the Tigray region of Ethiopia	Gebregziabher M, Amdeselassie F, Esayas R, Abebe Z, Silvia H, Teklehaimanot AA, Korte JE, Pearce JL, Cochran JJ.	2022	Excluded	Excluded by title/abstract
69	Predicting the level of anemia among Ethiopian pregnant women using homogeneous ensemble machine learning algorithm	Dejene BE, Abuhay TM, Bogale DS.	2022	Excluded	Excluded by title/abstract
70	Mapping BCG vaccination coverage in Ethiopia between 2000 and 2019	Atalell KA, Alemayehu MA, Teshager NW, Belay GM, Alemu TG, Anlay DZ, Wondim A, Alene KA.	2022	Excluded	Excluded by title/abstract
71	Attack rate, case fatality rate and determinants of measles infection during a measles outbreak in Ethiopia: systematic review and meta-analysis	Tariku MK, Worede DT, Belete AH, Bante SA, Misikir SW.	2023	Excluded	Excluded by title/abstract
72	Prevalence and associated factors of active trachoma among 1-9 years of age children in Andabet district, northwest Ethiopia, 2023: A multi-level mixed-effect analysis	Asmare ZA, Seifu BL, Mare KU, Asgedom YS, Kase BF, Shibeshi AH, Tebeje TM, Lombebo AA, Sabo KG, Fente BM, Teshale AB, Asebe HA.	2023	Excluded	Excluded by title/abstract
73	Medication adherence and associated factors among psychiatry patients at Asella Referral and Teaching Hospital in Oromia, Ethiopia: Institution based cross sectional study	Gudeta DB, Leta K, Alemu B, Kandula UR.	2023	Excluded	Excluded by title/abstract
74	Neonatal mortality and its association with antenatal care visits among live births in Ethiopia: a systematic review and meta-analysis	Belachew A, Tewabe T, Dessie G.	2022	Excluded	Excluded by title/abstract
75	Neonatal sepsis and its association with birth weight and gestational age among admitted neonates in Ethiopia: systematic review and meta-analysis	Belachew A, Tewabe T.	2020	Excluded	Excluded by title/abstract
76	Risk factors for mortality among hospitalized COVID-19 patients in Northern Ethiopia: A retrospective analysis	Abebe HT, Mulugeta A, Berhe Y, Berhane K, Siraj A, Siraj D, Aregawi M, Fseha B, Mohamedniguss Ebrahim M, Hintsa S, Gebre H, Mohammed AH, Godefay H.	2022	Excluded	Excluded by title/abstract
77	Spatiotemporal Variations and Determinants of Under-Five Stunting in Ethiopia	Bitew FH, Sparks CS, Nyarko SH, Apgar L.	2023	Excluded	Excluded by title/abstract
78	Exploring and modeling recurrent birth events in Ethiopia: EMDHS 2019	Tesfaw LM, Muluneh EK.	2022	Excluded	Excluded by title/abstract
79	Level of dietary adherence and determinants among type 2 diabetes population in Ethiopian: A systemic review with meta-analysis	Abate TW, Tareke M, Abate S, Tegenaw A, Birhanu M, Yirga A, Tirfie M, Genanew A, Gedamu H, Ayalew E.	2022	Excluded	Excluded by title/abstract
80	Prevalence and determinants of early neonatal mortality in Ethiopia: findings from the Ethiopian Demographic and Health Survey 2016	Tamir TT, Asmamaw DB, Negash WD, Belachew TB, Fentie EA, Kidie AA, Amare T, Fetene SM, Addis B, Wubante SM, Endawkie A, Zegeye AF.	2023	Excluded	Excluded by title/abstract
81	Work-related stress and associated factors among garment workers in Bole Lemi Industrial Park of Addis Ababa, Ethiopia: a multi-center institution-based cross-sectional study	Birhan TA, Ambissa M, Delele TG, Dagne H.	2022	Excluded	Excluded by title/abstract
82	Determinants of preterm birth among mothers delivered in Central Zone Hospitals, Tigray, Northern Ethiopia	Berhe T, Gebreyesus H, Desta H.	2019	Excluded	Excluded by title/abstract
83	Associated Factors of Low Back Pain among The Workers of Commercial Bank of Ethiopia: Mekelle, North Ethiopia	Singh K, Gebrekidan GH	2014	Excluded	Failed the quality assessement method
84	High burden of undernutrition among primary school-aged children and its determinant factors in Ethiopia; a systematic review and meta-analysis	Assemie MA, Alamneh AA, Ketema DB, Adem AM, Desta M, Petrucka P, Ambaw MM.	2020	Excluded	Excluded by title/abstract
85	Prevalence and determinants of adequate postnatal care in Ethiopia: evidence from 2019 Ethiopia mini demographic and health survey	Ashemo MY, Shiferaw D, Biru B, Feyisa BR.	2023	Excluded	Excluded by title/abstract
86	Magnitude of NNM and associated factors among Newborns delivered at the North Shewa zone Public Health Hospital, Central Ethiopia: A multi-level analysis	Goyomsa GG, Deriba BS, Wadejo MM, Debela SA, Amhare AF.	2022	Excluded	Excluded by title/abstract
87	Determinants of obstetric fistula in South-western Ethiopia	Tilahun T, Sura B, Merdassa E.	2021	Excluded	Excluded by title/abstract
88	Spatial distribution and determinants of alcohol consumption among pregnant women in Ethiopia: Spatial and multilevel analysis	Kassew T, Liyew B, Tarekegn GE, Wondie M, Alamneh TS, Asnakew S, Shumet S.	2022	Excluded	Excluded by title/abstract
89	Prevalence and determinant factors of mental health problems among healthcare professionals during COVID-19 pandemic in southern Ethiopia: multicentre cross-sectional study	Ayalew M, Deribe B, Abraham Y, Reta Y, Tadesse F, Defar S, Hoyiso D, Ashegu T.	2021	Excluded	Excluded by title/abstract
90	Individual and community-level determinants and spatial distribution of prenatal HIV test uptake in Ethiopia: Spatial and multilevel analysis	Tsega NT, Belay DG, Asratie MH, Gashaw M, Endalew M, Aragaw FM.	2023	Excluded	Excluded by title/abstract
91	Prevalence and determinants of chewing khat among women in Ethiopia: data from Ethiopian demographic and health survey 2016	Yitayih Y, van Os J.	2021	Excluded	Excluded by title/abstract
92	Determinants of evidence-based practice among health care professionals in Ethiopia: A systematic review and meta-analysis	Zewdie A, Ayele M, Melis T, Kasahun AW.	2023	Excluded	Excluded by title/abstract
93	Determinant factors of under-five mortality in Southern Nations, Nationalities and People's region (SNNPR), Ethiopia	Gobebo G.	2021	Excluded	Excluded by title/abstract
94	Prevalence of work-related musculoskeletal disorders and its associated factors among traditional cloth weavers in Chencha district, Gamo zone, Ethiopia, an ergonomic study	Haftu D, Kerebih H, Terfe A.	2023	Excluded	Excluded by title/abstract
95	Treatment outcomes of severe acute malnutrition and predictors of recovery in under-five children treated within outpatient therapeutic programs in Ethiopia: a systematic review and meta-analysis	Bitew ZW, Alemu A, Worku T.	2020	Excluded	Excluded by title/abstract
96	Determinants of stunting and wasting in street children in Northwest Ethiopia: A community-based study	Mulu N, Mohammed B, Woldie H, Shitu K.	2022	Excluded	Excluded by title/abstract
97	Depression, anxiety and their associated factors among patients with cancer receiving treatment at oncology units in Amhara Region, Ethiopia: a cross-sectional study	Endeshaw D, Walle TA, Yohannes S.	2022	Excluded	Excluded by title/abstract
98	Multilevel analysis of women's education in Ethiopia	Hussen NM, Workie DL.	2023	Excluded	Excluded by title/abstract
99	Predictors of successful vaginal birth after a cesarean section in Ethiopia: a systematic review and meta-analysis	Mekonnen BD, Asfaw AA.	2023	Excluded	Excluded by title/abstract
100	Spatial pattern and determinants of anaemia in Ethiopia	Ejigu BA, Wencheko E, Berhane K.	2018	Excluded	Excluded by title/abstract
101	The forms and adverse effects of insecurities among internally displaced children in Ethiopia	Kemei J, Salami BO, Soboka M, Gommaa HIM, Okeke-Ihejirika P, Lavin T.	2023	Excluded	Excluded by title/abstract
102	Recovery rate and determinants of severe acute malnutrition children treatment in Ethiopia: a systematic review and meta-analysis	Yazew KG, Kassahun CW, Ewnetie AW, Mekonen HK, Abagez ES.	2019	Excluded	Excluded by title/abstract
103	Prevalence and determinants of concurrent wasting and stunting and other indicators of malnutrition among children 6-59 months old in Kersa, Ethiopia	Roba AA, Assefa N, Dessie Y, Tolera A, Teji K, Elena H, Bliznashka L, Fawzi W.	2021	Excluded	Excluded by title/abstract
104	Trends and determinants of early initiation of breastfeeding and exclusive breastfeeding in Ethiopia from 2000 to 2016	Ahmed KY, Page A, Arora A, Ogbo FA.	2019	Excluded	Excluded by title/abstract
105	Spatial variation and determinants of underweight among children under 5 y of age in Ethiopia: A multilevel and spatial analysis based on data from the 2019 Ethiopian Demographic and Health Survey	Ali MS, Alemu TG, Techane MA, Wubneh CA, Assimamaw NT, Belay GM, Tamir TT, Muhye AB, Kassie DG, Wondim A, Terefe B, Tarekegn BT, Fentie B, Gonete AT, Tekeba B, Kassa SF, Desta BK, Ayele AD, Dessie MT, Atalell KA.	2022	Excluded	Excluded by title/abstract
106	Geographical and Socioeconomic Inequalities in Maternal Mortality in Ethiopia	Borde MT.	2023	Excluded	Excluded by title/abstract
107	Prevalence of Work Related Musculoskeletal Disorders and Associated Factors Among Bank Staff in Jimma City, Southwest Ethiopia, 2019: An Institution-Based Cross-Sectional Study	Etana G, Ayele M, Abdissa D, Gerbi A.	2021	Excluded	Duplicate
108	Critical factors associated with postpartum maternal death in Ethiopia	Tesfay N, Tariku R, Zenebe A, Woldeyohannes F.	2022	Excluded	Excluded by title/abstract
109	Magnitude of Preeclampsia and Associated Factors Among Women Attending Delivery Service in Debre Tabor Specialized Hospital	Ayele AD, Tilahun ZA.	2022	Excluded	Excluded by title/abstract
110	Spatial variation and determinants of inappropriate complementary feeding practice and its effect on the undernutrition of infants and young children aged 6 to 23 months in Ethiopia by using the Ethiopian Mini-demographic and health survey, 2019: spatial and multilevel analysis	Derseh NM, Shewaye DA, Agimas MC, Alemayehu MA, Aragaw FM.	2023	Excluded	Excluded by title/abstract
111	Two-week prevalence of acute diarrhea and associated factors among under five years' children in Simada Woreda, South Gondar Zone, Northwest Ethiopia, 2021: a multi-central community based cross-sectional study	Feleke DG, Chanie ES, Admasu FT, Bahir S, Amare AT, Abate HK.	2022	Excluded	Excluded by title/abstract
112	Milk and meat consumption patterns and the potential risk of zoonotic disease transmission among urban and peri-urban dairy farmers in Ethiopia	Deneke TT, Bekele A, Moore HL, Mamo T, Almaw G, Mekonnen GA, Mihret A, Tschopp R, Yeheyis L, Hodge C, Wood JLN, Berg S; ETHICOBOTS consortium.	2022	Excluded	Excluded by title/abstract
113	Spatial pattern and determinants of institutional delivery in Ethiopia: Spatial and multilevel analysis using 2019 Ethiopian demographic and health survey	Awol M, Edosa D, Jemal K.	2023	Excluded	Excluded by title/abstract
114	Knowledge, Attitude, and Practices Related to COVID-19 and Its Determinants Among Prisoners, Southern Ethiopia	Moges S, Lajore BA, Mekango DE, Wontamo TE, Erkalo D, Sadore AA, Hanfore LK, Tamrat H.	2023	Excluded	Excluded by title/abstract
115	Determinants of depressive symptoms among postpartum mothers: a cross-sectional study in Ethiopia	Anato A, Baye K, Stoecker B.	2022	Excluded	Excluded by title/abstract
116	Spatial variation and determinants of solid fuel use in Ethiopia; Mixed effect and spatial analysis using 2019 Ethiopia Mini Demographic and Health Survey dataset	Azanaw J, Sisay Chanie G.	2023	Excluded	Excluded by title/abstract
117	Individual- and community-level determinants of maternal health service utilization in southern Ethiopia: A multilevel analysis	Yoseph A, Teklesilasie W, Guillen-Grima F, Astatkie A.	2023	Excluded	Excluded by title/abstract
118	Bacteriological quality and safety of bottle food and associated factors among bottle-fed babies attending pediatric outpatient clinics of Government Health Institutions in Arba Minch, southern Ethiopia	Marege A, Regassa B, Seid M, Tadesse D, Siraj M, Manilal A.	2023	Excluded	Excluded by title/abstract
119	Prevalence and Determinants of Early Initiation of Sexual Intercourse Among Youth Girls in Ethiopia	Abate BB, Kassie AM, Kassaw MW.	2020	Excluded	Excluded by title/abstract
120	Perceived stress and its associated factors among people living in post-war Districts of Northern Ethiopia: A cross-sectional study	Tadese M, Tessema SD, Mihretie A, Wake GE, Teshome HN, Mulu GB, Habtewold TD.	2022	Excluded	Excluded by title/abstract
121	Satisfaction of beneficiaries with community-based health insurance and associated factors in Legambo District, North-East Ethiopia: a cross-sectional study	Getaneh MM, Bayked EM, Workneh BD, Kahissay MH.	2023	Excluded	Excluded by title/abstract
122	Overnutrition in adolescents and its associated factors in Dale district schools in Ethiopia: a cross-sectional study	Desalegn BB, Diddana TZ, Daba AK, Tafese TA.	2023	Excluded	Excluded by title/abstract
123	Antimicrobial use related problems and determinants in surgical ward of Ethiopian tertiary hospital	Niriayo YL, Ayalneh M, Demoz GT, Tesfay N, Gidey K.	2023	Excluded	Excluded by title/abstract
124	Spatial distribution of short birth interval and associated factors among reproductive age women in Ethiopia: spatial and multilevel analysis of 2019 Ethiopian mini demographic and health survey	Kassie SY, Ngusie HS, Demsash AW, Alene TD.	2023	Excluded	Excluded by title/abstract
125	Levels of Burnout and Its Determinant Factors Among Nurses in Private Hospitals of Addis Ababa, Ethiopia, Ethiopia, 2020. A Multi Central Institutional Based Cross Sectional Study	Feleke DG, Chanie ES, Hagos MG, Derseh BT, Tassew SF.	2022	Excluded	Excluded by title/abstract
126	The prevalence of infertility and factors associated with infertility in Ethiopia: Analysis of Ethiopian Demographic and Health Survey (EDHS)	Legese N, Tura AK, Roba KT, Demeke H.	2023	Excluded	Excluded by title/abstract
127	Prevalence and associated factors of neonatal mortality in Ethiopia	Alamirew WG, Belay DB, Zeru MA, Derebe MA, Adegeh SC.	2022	Excluded	Excluded by title/abstract
128	Prevalence and determinants of female genital amputation among adolescent girls and young women in Ethiopia: multilevel analysis	Gebeyehu AA, Anteneh RM, Dessie AM, Yenew C.	2023	Excluded	Excluded by title/abstract
129	Unimproved source of drinking water and its associated factors: a spatial and multilevel analysis of Ethiopian demographic and health survey	Aragaw FM, Merid MW, Tebeje TM, Erkihun MG, Tesfaye AH.	2023	Excluded	Excluded by title/abstract
130	Health status of street children and reasons for being forced to live on the streets in Harar, Eastern Ethiopia. Using mixed methods	Abate D, Eyeberu A, Adare D, Negash B, Alemu A, Beshir T, Deressa Wayessa A, Debella A, Bahiru N, Heluf H, Abdurke Kure M, Abdu A, Oljira Dulo A, Bekele H, Bayu K, Bogale S, Atnafe G, Assefa T, Belete R, Muzeyin M, Asmerom H, Arkew M, Mohammed A, Asfaw H, Taddesse B, Alemu D, Yihun D, Nigussie S, Yusuf Kebira J, Aliyi Adem S, Dirirsa G, Hailu S, Godana A, Mamo G, Bekele D, Dessie Y.	2022	Excluded	Excluded by title/abstract
131	Uncovering financial distress conditions and its determinant factors on insurance companies in Ethiopia	Ayinaddis SG, Tegegne HG.	2023	Excluded	Excluded by title/abstract
132	Determinants of undernutrition among older adults in South Gondar Zone, Ethiopia: a community-based study	Yisak H, Maru I, Abie M, Arage G, Ewunetei A, Azanaw MM, Teshome F.	2022	Excluded	Excluded by title/abstract
133	Suicidal behaviors and associated factors among patients attending an emergency department: a facility-based cross-sectional study	Wordefo DK, Kassim FM, Birhanu E, Mamo G.	2023	Excluded	Excluded by title/abstract
134	Perinatal outcomes and their determinants among women with eclampsia and severe preeclampsia in selected tertiary hospitals, Eastern Ethiopia	Godana A, Tesi S, Nigussie S, Dechasa M.	2023	Excluded	Excluded by title/abstract
135	Spatial distribution and determinants of bottle feeding among children 0-23 months in Ethiopia: spatial and multi-level analysis based on 2016 EDHS	Belay DG, Getnet M, Akalu Y, Diress M, Gela YY, Getahun AB, Bitew DA, Terefe B, Belsti Y.	2022	Excluded	Excluded by title/abstract
136	Dry-season transmission and determinants of Plasmodium infections in Jawi district, northwest Ethiopia	Amare A, Eshetu T, Lemma W.	2022	Excluded	Excluded by title/abstract
137	Socioeconomic inequalities in child growth failure in Ethiopia: findings from the 2000 and 2016 Demographic and Health Surveys	Bekele T, Rawstorne P, Rahman B.	2021	Excluded	Excluded by title/abstract
138	Maternal and perinatal death surveillance and response in Ethiopia: Achievements, challenges and prospects	Ayele B, Gebretnsae H, Hadgu T, Negash D, G/Silassie F, Alemu T, Haregot E, Wubayehu T, Godefay H.	2019	Excluded	Excluded by title/abstract
139	Preferred mode of delivery and its associated factors in pregnant women with a previous cesarean scar at a tertiary care hospital in Ethiopia: institutional-based cross-sectional study	Wagaw AC, Sendekie AK, Nigatu SG, Mihretie GS.	2023	Excluded	Excluded by title/abstract
140	A systematic review and meta-analysis protocol on stunting and its determinants among school-age children (6-14years) in Ethiopia	Aychiluhm SB, Tadesse AW, Mare KU, Abebaw D, Worku N.	2021	Excluded	Excluded by title/abstract
141	Determinants of early initiation of first antenatal care visit in Ethiopia based on the 2019 Ethiopia mini-demographic and health survey: A multilevel analysis	Abebe GF, Alie MS, Girma D, Mankelkl G, Berchedi AA, Negesse Y.	2023	Excluded	Excluded by title/abstract
142	Trend, geographical distribution, and determinants of modern contraceptive use among married reproductive-age women, based on the 2000, 2005, 2011, and 2016 Ethiopian demographic and health survey	Nimani TD, Tadese ZB, Tadese EE, Butta FW.	2023	Excluded	Excluded by title/abstract
143	Geographical disparities and determinants of infant mortality in Ethiopia: mapping and spatial analysis using EDHS data	Kefale BA, Woya AA, Tekile AK, Bantie GM, Wubetu GY.	2023	Excluded	Excluded by title/abstract
144	Physical Violence and Associated Factors among Women of Reproductive Age in Gedeo Zone, Southern Ethiopia	Kassa ZY, Abeje A, Ashegu T, Hadra N.	2021	Excluded	Excluded by title/abstract
145	Prevalence and associated factors of visual impairment among adults at Debre Berhan town, North Shewa, Ethiopia	Assefa NL, Admas AW, Adimasu NF.	2020	Excluded	Excluded by title/abstract
146	Periodontal status of students living with disability in Amhara region, Ethiopia: a cross-sectional study	Tefera AT, Girma B, Adane A, Muche A, Ayele TA, Getahun KA, Aniley Z, Ali S, Handebo S.	2022	Excluded	Excluded by title/abstract
147	Intimate partner violence and associated factors among HIV positive women attending antiretroviral therapy clinics in Gondar city, Northwest Ethiopia	Alemie AS, Yeshita HY, Zeleke EG, Mekonnen BD.	2023	Excluded	Excluded by title/abstract
148	Prevalence and Determinants of Stunting Among Adolescent Girls in Ethiopia	Abate BB, Kassie AM, Kassaw MW, Zemariam AB, Alamaw AW.	2020	Excluded	Excluded by title/abstract
149	Spatial distribution and determinants of newbornsnot receiving postnatal check-up withintwodays after birth in Ethiopia: a spatial and multilevel analysis of EDHS 2016	Kassie DG, Assimamaw NT, Tamir TT, Alemu TG, Techane MA, Wubneh CA, Belay GM, Ewuntie AW, Terefe B, Muhye AB, Tarekegn BT, Ali MS, BeletechFentie, Gonete AT, Tekeba B, Kassa SF, Desta BK, Ayele AD, Dessie MT, Atalell KA.	2022	Excluded	Excluded by title/abstract
150	The state of child nutrition in Ethiopia: an umbrella review of systematic review and meta-analysis reports	Mohammed SH, Habtewold TD, Arero AG, Esmaillzadeh A.	2020	Excluded	Excluded by title/abstract
151	Magnitude and determinants of animal source food consumption among children aged 6-23 months in Ethiopia: secondary analysis of the 2016 Ethiopian demographic and health survey	Gebretsadik GG, Adhanu AK, Mulugeta A.	2022	Excluded	Excluded by title/abstract
152	Occupational lower back pain and associated factors among taxi drivers in Mekelle city, north Ethiopia: a cross-sectional study	Yitayal MM, Ayhualem S, Fiseha B, Kahasay G, Gashaw M, Gebre H.	2022	Excluded	Excluded by title/abstract
153	Undernutrition and its determinants among adolescent girls in low land area of Southern Ethiopia	Handiso YH, Belachew T, Abuye C, Workicho A, Baye K.	2021	Excluded	Excluded by title/abstract
154	Inadequacy of nutrient intake among adolescent girls in south central Ethiopia	Yilma B, Endris BS, Mengistu YG, Sisay BG, Gebreyesus SH.	2021	Excluded	Excluded by title/abstract
155	Male involvement in family planning use and its determinants in Ethiopia: a systematic review and meta-analysis protocol	Anbesu EW, Aychiluhm SB, Kahsay ZH.	2022	Excluded	Excluded by title/abstract
156	Prevalence, spatial distribution and determinants of infant mortality in Ethiopia: Findings from the 2019 Ethiopian Demographic and Health Survey	Tamir TT, Alemu TG, Techane MA, Wubneh CA, Assimamaw NT, Belay GM, Muhye AB, Kassie DG, Wondim A, Terefe B, Tarekegn BT, Ali MS, Fentie B, Gonete AT, Tekeba B, Kassa SF, Desta BK, Ayele AD, Dessie MT, Atalell KA.	2023	Excluded	Excluded by title/abstract
157	Surgical site infection and antimicrobial prophylaxis prescribing profile, and its determinants among hospitalized patients in Northeast Ethiopia: a hospital based cross-sectional study	Habteweld HA, Yimam M, Tsige AW, Wondmkun YT, Endalifer BL, Ayenew KD.	2023	Excluded	Excluded by title/abstract
158	Concurrent wasting and stunting among under-five children in the context of Ethiopia: A generalised mixed-effects modelling	Sahiledengle B, Agho KE, Petrucka P, Kumie A, Beressa G, Atlaw D, Tekalegn Y, Zenbaba D, Desta F, Mwanri L.	2023	Excluded	Excluded by title/abstract
159	Determinants of macrosomia among newborns delivered in northwest Ethiopia: a case-control study	Adugna A, Workineh Y, Tadesse F, Alemnew F, Dessalegn N, Kindie K.	2022	Excluded	Excluded by title/abstract
160	Community and individual level determinants of infant mortality in rural Ethiopia using data from 2016 Ethiopian demographic and health survey	Fenta SM, Ayenew GM, Fenta HM, Biresaw HB, Fentaw KD.	2022	Excluded	Excluded by title/abstract
161	Machine learning algorithms for predicting low birth weight in Ethiopia	Bekele WT.	2022	Excluded	Excluded by title/abstract
162	The prevalence and risk factors of work-related musculoskeletal disorders among adults in Ethiopia: a study protocol for extending a systematic review with meta-analysis of observational studies	Gebreyesus T, Nigussie K, Gashaw M, Janakiraman B.	2020	Excluded	Excluded by title/abstract
163	Prevalence and associated factors of hypertension among adults in Ethiopia: a community based cross-sectional study	Asresahegn H, Tadesse F, Beyene E.	2017	Excluded	Excluded by title/abstract
164	Determinants of maternal near-miss among women admitted to public hospitals in North Shewa Zone, Ethiopia: A case-control study	Teshome HN, Ayele ET, Hailemeskel S, Yimer O, Mulu GB, Tadese M.	2022	Excluded	Excluded by title/abstract
165	Assessment of willingness and determinants to receive the COVID-19 vaccine among the general population of the Somali region, Eastern Ethiopia: a 2021 cross-sectional study	Wolde M, Wasihun Y, Melesse A, Tadesse T, Sharma R, Mon HS, Challa A, Simireta T, Addisu H.	2023	Excluded	Excluded by title/abstract
166	Severe stunting and its associated factors among children aged 6-59 months in Ethiopia; multilevel ordinal logistic regression model	Muche A, Dewau R.	2021	Excluded	Excluded by title/abstract
167	Factors associated with late-stage diagnosis of breast cancer among women in Addis Ababa, Ethiopia	Gebremariam A, Dereje N, Addissie A, Worku A, Assefa M, Abreha A, Tigeneh W, Pace LE, Kantelhardt EJ, Jemal A.	2021	Excluded	Excluded by title/abstract
168	Magnitude of common mental disorders and associated factors among patients with Epilepsy in Amhara regional state, Northwest Ethiopia	Bantie GM, Woya AA, Ayenew GM, Ayalew AF, Berneh AA.	2022	Excluded	Excluded by title/abstract
169	Trends and determinants of pregnancy loss in eastern Ethiopia from 2008 to 2019: analysis of health and demographic surveillance data	Regassa LD, Tola A, Daraje G, Dheresa M.	2022	Excluded	Excluded by title/abstract
170	Routine health information use among healthcare providers in Ethiopia: a systematic review and meta-analysis	Tadele MM, Yilma TM, Mekonnen ZA, Tilahun B.	2023	Excluded	Excluded by title/abstract
171	Magnitude and factors associated with musculoskeletal disorder among patients with diabetes attending chronic care at Arba Minch General Hospital, Arba Minch, southern Ethiopia, 2021: a cross-sectional study	Abebe G, Hailu T, Fikadu T, Gebremickael A, Temesgen R, Shibru T, Kefelew E, Dawit F, Atnafu K, Wale Tesega W, Bekele A.	2022	Excluded	Excluded by title/abstract
172	Determinants of uterovaginal prolapse in Western Ethiopia	Firdisa G, Tilahun T, Kejela G.	2022	Excluded	Excluded by title/abstract
173	Bivariate binary analysis on composite index of anthropometric failure of under-five children and household wealth-index	Workie DL, Tesfaw LM.	2021	Excluded	Excluded by title/abstract
174	Spatial variation and determinant of home delivery in Ethiopia: Spatial and mixed effect multilevel analysis based on the Ethiopian mini demographic and health survey 2019	Hailegebreal S, Gilano G, Simegn AE, Seboka BT.	2022	Excluded	Excluded by title/abstract
175	Spatial distribution of delayed initiation of antenatal care visits and associated factors among reproductive age women in Ethiopia: spatial and multilevel analysis of 2019 mini-demographic and health survey	Aragaw FM, Alem AZ, Asratie MH, Chilot D, Belay DG.	2023	Excluded	Excluded by title/abstract
176	Micronutrient intake and associated factors among school adolescent girls in Meshenti Town, Bahir Dar City Administration, Northwest Ethiopia, 2020	Ayal BG, Demilew YM, Derseh HA, Kidie AA.	2022	Excluded	Excluded by title/abstract
177	Magnitude of stunting and its determinant factors among children age 6-59 months at Debre Tabor comprehensive specialized hospital, South Gondar zone, North central Ethiopia, 2020	Feleke DG, Chanie ES, Wubet GM, Amare AT, Demelash AT, Desale AT, Yimer RD, Tesema AA.	2023	Excluded	Excluded by title/abstract
178	Intimate partner violence among reproductive-age women in central Gondar zone, Northwest, Ethiopia: a population-based study	Getinet W, Azale T, Getie E, Salelaw E, Amare T, Demilew D, Lemma A, Kibret D, Aklilu A, Tensae T, Srahbzu M, Shumet S.	2022	Excluded	Excluded by title/abstract
179	Trends and determinants of diarrhea among under-five children in Ethiopia: cross-sectional study: multivariate decomposition and multilevel analysis based on Bayesian approach evidenced by EDHS 2000-2016 data	Negesse Y, Taddese AA, Negesse A, Ayele TA.	2021	Excluded	Excluded by title/abstract
180	Stigma matters in ending tuberculosis: Nationwide survey of stigma in Ethiopia	Datiko DG, Jerene D, Suarez P.	2020	Excluded	Excluded by title/abstract
181	Anaemia and its determinants among young children aged 6-23 months in Ethiopia (2005-2016)	Heinrichs H, Endris BS, Dejene T, Dinant GJ, Spigt M.	2021	Excluded	Excluded by title/abstract
182	Intestinal parasitic infections and determinant factors among school-age children in Ethiopia: a cross-sectional study	Dessie A, Gebrehiwot TG, Kiros B, Wami SD, Chercos DH.	2019	Excluded	Excluded by title/abstract
183	The magnitude of neonatal asphyxia and its associated factors among newborns in public hospitals of North Gondar Zone, Northwest Ethiopia: A cross-sectional study	Admasu FT, Melese BD, Amare TJ, Zewude EA, Denku CY, Dejenie TA.	2022	Excluded	Excluded by title/abstract
184	Determinants of neonatal near-miss among neonates delivered in public hospitals of Ilu Abba Bor Zone, Southwest Ethiopia: An unmatched case-control study during the COVID-19 pandemic	Debele GR, Siraj SZ, Tsegaye D, Temesgen E.	2022	Excluded	Excluded by title/abstract
185	Uptake of postnatal care and its determinants in Ethiopia: a positive deviance approach	Fetene SM, Gebremedhin T.	2022	Excluded	Excluded by title/abstract
186	Prevalence and determinants of post-traumatic stress disorder among road traffic accident survivors: a prospective survey at selected hospitals in southern Ethiopia	Bedaso A, Kediro G, Ebrahim J, Tadesse F, Mekonnen S, Gobena N, Gebrehana E.	2020	Excluded	Excluded by title/abstract
187	Trends of infant mortality and its determinants in Ethiopia: mixed-effect binary logistic regression and multivariate decomposition analysis	Tesema GA, Seretew WS, Worku MG, Angaw DA.	2021	Excluded	Excluded by title/abstract
188	Prevalence and determinants of home delivery among reproductive age women, Margibi County, Liberia	Maximore LS, Mohammed AG, Issahaku GR, Sackey S, Kenu E.	2022	Excluded	Excluded by title/abstract
189	Prevalence and determinants of cardiac arrhythmias and conduction anomalies in adults aged ≥ 40 years in Jimma Town, Southwest of Ethiopia: a cross-sectional study	Bukata IT, Tegene E, Gobena T, Woldesenbet YM.	2022	Excluded	Excluded by title/abstract
190	Biogeographical characteristics of Schistosoma mansoni endemic areas in Ethiopia: a systematic review and meta analysis	Ponpetch K, Erko B, Bekana T, Richards L, Liang S.	2021	Excluded	Excluded by title/abstract
191	Spatial distribution and determinants of barriers of health care access among female youths in Ethiopia, a mixed effect and spatial analysis	Fentie EA, Asmamaw DB, Negash WD, Belachew TB, Amare Baykeda T, Addis B, Tamir TT, Wubante SM, Endawkie A, Zegeye AF, Kidie AA, Fetene SM.	2023	Excluded	Excluded by title/abstract
192	Effect of fetal malposition, primiparous, and premature rupture of membrane on Neonatal Near miss mediated by grade three meconium-stained amniotic fluids and duration of the active first stage of labor: Mediation analysis	Asaye MM, Gelaye KA, Matebe YH, Lindgren H, Erlandsson K.	2023	Excluded	Excluded by title/abstract
193	Accidental traffickers: qualitative findings on labour recruitment in Ethiopia	Busza J, Shewamene Z, Zimmerman C, Erulkar A, Hailu E, Negeri L, Anderson E, Lo Y.	2023	Excluded	Excluded by title/abstract
194	Time to first optimal glycemic control and its predictors among type 1 diabetic children in Bahir Dar city public referral hospitals, North West Ethiopia: a retrospective follow up study	Meseret F, Belachew A, Tesfa G, Mengesha T, Embiale T, Alemu A, Dagne M.	2022	Excluded	Excluded by title/abstract
195	Cause and risk factors of early neonatal death in Ethiopia	Tesfay N, Tariku R, Zenebe A, Dejene Z, Woldeyohannes F.	2022	Excluded	Excluded by title/abstract
196	Survival time discrepancy among under-five-year children of rural parts of Ethiopia	Adulo LA, Zewudie SG.	2022	Excluded	Excluded by title/abstract
197	Identifying the determinants and associated factors of mortality under age five in Ethiopia	Yohannis HK, Fetene MZ, Gebresilassie HG.	2021	Excluded	Excluded by title/abstract
198	Determinants and constraints to household-level animal source food consumption in rural communities of Ethiopia	Daba AK, Murimi M, Abegaz K, Hailu D.	2021	Excluded	Excluded by title/abstract
199	Longitudinal mediation analysis of the factors associated with trajectories of posttraumatic stress disorder symptoms among postpartum women in Northwest Ethiopia: Application of the Karlson-Holm-Breen (KHB) method	Malaju MT, Alene GD, Bisetegn TA.	2022	Excluded	Excluded by title/abstract
200	Community and individual level determinants and spatial distribution of deworming among preschool age children in Ethiopia: spatial and multi-level analysis	Belay DG, Asratie MH, Gashaw M, Tsega NT, Endalew M, Aragaw FM.	2022	Excluded	Excluded by title/abstract
201	Time to recovery of neonatal sepsis and determinant factors among neonates admitted in Public Hospitals of Central Gondar Zone, Northwest Ethiopia, 2021	Oumer M, Abebaw D, Tazebew A.	2022	Excluded	Excluded by title/abstract
202	Ecological determinants in plant community structure across dry afromontane forest patches of Northwestern Ethiopia	Yinebeb M, Lulekal E, Bekele T.	2023	Excluded	Excluded by title/abstract
203	Prevalence and determinants of scabies among school-age children in Central Armachiho district, Northwest, Ethiopia	Misganaw B, Nigatu SG, Gebrie GN, Kibret AA.	2022	Excluded	Excluded by title/abstract
204	Associated Factors of Wasting among Infants and Young Children (IYC) in Kuyu District, Northern Oromia, Ethiopia	Yazew T, Daba A.	2022	Excluded	Excluded by title/abstract
205	Determinants of diabetic retinopathy in Southwest Ethiopia: a facility-based case-control study	Garoma D, Merga H, Hiko D.	2020	Excluded	Excluded by title/abstract
206	Individual-, household- and community-level determinants of infant mortality in Ethiopia	Kiross GT, Chojenta C, Barker D, Loxton D.	2021	Excluded	Excluded by title/abstract
207	Determinants of hyperemesis gravidarum among pregnant women attending health care service in public hospitals of Southern Ethiopia	Ashebir G, Nigussie H, Glagn M, Beyene K, Getie A.	2022	Excluded	Excluded by title/abstract
208	Malnutrition and its determinants among older adults people in Addis Ababa, Ethiopia	Abate T, Mengistu B, Atnafu A, Derso T.	2020	Excluded	Excluded by title/abstract
209	Knowledge, attitude, and practice towards epilepsy among religious cleric and traditional healers of Addis Ababa, Ethiopia	Gugssa SA, Haidar J.	2020	Excluded	Excluded by title/abstract
210	Prevalence and risk factors of childhood diarrhea among wastewater irrigating urban farming households in Addis Ababa	Ali AS, Gari SR, Goodson ML, Walsh CL, Dessie BK, Ambelu A.	2023	Excluded	Excluded by title/abstract
211	The uptake of key elements of sexual and reproductive health services and its predictors among rural adolescents in Southern Ethiopia, 2020: application of a Poisson regression analysis	Habte A, Dessu S.	2023	Excluded	Excluded by title/abstract
212	Prevalence of depressive symptoms and associated factors among patients with tuberculosis attending public health institutions in Gede'o zone, South Ethiopia	Yohannes K, Mokona H, Abebe L, Feyisso M, Tesfaye A, Tesfaw G, Ayano G.	2020	Excluded	Excluded by title/abstract
213	Magnitude and Determinant Factors of Pediatrics Seizures in Pediatrics Emergency Unit at Tikur Anbessa Specialized Hospital, Addis Ababa, Ethiopia, 2020: A Retrospective and Descriptive Study	Habtamu A, Argaw R, Tuli W, Moges A.	2023	Excluded	Excluded by title/abstract
214	Determinants of obstructed labour and its adverse outcomes among women who gave birth in Hawassa University referral Hospital: A case-control study	Desta M, Mekonen Z, Alemu AA, Demelash M, Getaneh T, Bazezew Y, Kassa GM, Wakgari N.	2022	Excluded	Excluded by title/abstract
215	Determinants of childhood vaccination among children aged 12-23 months in Ethiopia: a community-based cross-sectional study	Sako S, Gilano G, Hailegebreal S.	2023	Excluded	Excluded by title/abstract
216	Spatial Distribution and Determinants of Early Marriage among Married Women in Ethiopia: A spatial and Multilevel Analysis	Alem AZ, Yeshaw Y, Kebede SA, Liyew AM, Tesema GA, Agegnehu CD, Teshale AB.	2020	Excluded	Excluded by title/abstract
217	Determinants of pelvic organ prolapse among gynecologic patients, Northeastern Ethiopia, 2020: A case-control study	Edmealem A, Ademe S, W/Selassie M.	2023	Excluded	Excluded by title/abstract
218	Assessment of hospitalisation costs and their determinants among Covid-19 patients in South Central Ethiopia	Kaso AW, Mohammed E, Agero G, Churiso G, Kaso T, Ewune HA, Hailu A.	2023	Excluded	Excluded by title/abstract
219	Prevalence and determinants of pre-adolescent (5-14 years) acute and chronic undernutrition in Lay Armachiho District, Ethiopia	Belay E, Handebo S, Derso T, Tariku A, Sisay M.	2019	Excluded	Excluded by title/abstract
220	Spatial distribution and determinants of HIV prevalence among adults in urban Ethiopia: Findings from the Ethiopia Population-based HIV Impact Assessment Survey (2017-2018)	Gelibo T, Lulseged S, Eshetu F, Abdella S, Melaku Z, Ajiboye S, Demissie M, Solmo C, Ahmed J, Getaneh Y, Kaydos-Daniels SC, Abate E; EPHIA Study Group.	2022	Excluded	Excluded by title/abstract
221	Using the Implementation Research Logic Model to design and implement community-based management of possible serious bacterial infection during COVID-19 pandemic in Ethiopia	Tiruneh GT, Nigatu TG, Magge H, Hirschhorn LR.	2022	Excluded	Excluded by title/abstract
222	Determinants of acute respiratory infection among under-five children in rural Ethiopia	Merera AM.	2021	Excluded	Excluded by title/abstract
223	Factors responsible for childhood mortality variation in rural Ethiopia	Mammo A.	1993	Excluded	Excluded by title/abstract
224	Effect of socioeconomic status on smoking cessation behavior in selected African countries: Secondary analysis of Global Adult Tobacco Survey data (2014-2018)	Vilane ZG, Kodali PB, Thankappan KR.	2022	Excluded	Excluded by title/abstract
225	Multilevel multivariate analysis on the anthropometric indicators of under-five children in Ethiopia: EMDHS 2019	Tesfaw LM, Dessie ZG.	2022	Excluded	Excluded by title/abstract
226	Prevalence of short interpregnancy interval and its associated factors among pregnant women in Debre Berhan town, Ethiopia	Mamo H, Dagnaw A, Sharew NT, Brhane K, Kotiso KS.	2021	Excluded	Excluded by title/abstract
227	Geographical variations and determinants of iron and folic acid supplementation during pregnancy in Ethiopia: analysis of 2019 mini demographic and health survey	Tamirat KS, Kebede FB, Gonete TZ, Tessema GA, Tessema ZT.	2022	Excluded	Excluded by title/abstract
228	Determinants of perinatal mortality at tertiary hospitals in East Wollega, Western Ethiopia: a case-control study	Oljira R, Merdassa E, Kejela G, Fentahun F, Tilahun T.	2023	Excluded	Excluded by title/abstract
229	Home based postpartum care and determinants in Ethiopia: A multilevel analysis	Minuye Birhane B, Alebachew Bayih W, Chanie M, Awoke G, Simegn A, Asnakew S, Mamuye M, Yeshambel A, Muche T, Demis A, Munye T, Endalamaw A, Eshetie Y, Kefale D, Chanie ES, Mengesha Yalew Z, Mesfin Belay D.	2022	Excluded	Excluded by title/abstract
230	Maternal factors associated with moderate and severe stunting in Ethiopian children: analysis of some environmental factors based on 2016 demographic health survey	Amaha ND, Woldeamanuel BT.	2021	Excluded	Excluded by title/abstract
231	Trend, determinants, and future prospect of child marriage in the Amhara region, Ethiopia: a multivariate decomposition analysis	Dessie AM, Anley DT, Zemene MA, Gebeyehu NA, Adella GA, Kassie GA, Mengstie MA, Seid MA, Abebe EC, Gesese MM, Tegegne KD, Anteneh RM, Solomon Y, Moges N, Bantie B, Feleke SF, Dejenie TA, Geremew H.	2023	Excluded	Excluded by title/abstract
232	Prevalence and determinants of test anxiety among medical students in Addis Ababa Ethiopia	Tsegay L, Shumet S, Damene W, Gebreegziabhier G, Ayano G.	2019	Excluded	Excluded by title/abstract
233	Effect of birthweight measurement quality improvement on low birthweight prevalence in rural Ethiopia	Baye E, Abate FW, Eglovitch M, Shiferie F, Olson IE, Shifraw T, Kidane WT, Yibeltal K, Tsegaye S, Derebe MM, Isanaka S, Wylie BJ, Molina RL, Chan GJ, Worku A, Mullany LC, Worku A, Berhane Y, Lee ACC.	2021	Excluded	Excluded by title/abstract
234	Women's decisions regarding family planning use and its determinants in Ethiopia: A systematic review and meta-analysis protocol	Anbesu EW, Aychiluhm SB, Alemayehu M.	2022	Excluded	Excluded by title/abstract
235	Determinants of maternal near-miss in private hospitals in eastern Ethiopia: A nested case-control study	Geze Tenaw S, Girma Fage S, Assefa N, Kenay Tura A.	2021	Excluded	Excluded by title/abstract
236	Exploring spatial variations and factors associated with childhood stunting in Ethiopia: spatial and multilevel analysis	Haile D, Azage M, Mola T, Rainey R.	2016	Excluded	Excluded by title/abstract
237	Health-related quality of life and its associated factors among patients with asthma: A multi-centered cross-sectional study in selected referral hospitals in Northwest Ethiopia	Belachew EA, Sendekie AK, Tadess S, Alemayehu M.	2023	Excluded	Excluded by title/abstract
238	Major maternal related determinants of non-breastfeeding among mothers in Ethiopia: A multilevel analysis from DHS Ethiopia 2016	Wondim A, Techane MA, Wubneh CA, Assimamaw NT, Belay GM, Tamir TT, Muhye AB, Kassie DG, Terefe B, Tarekegn BT, Ali MS, Fentie B, Gonete AT, Tekeba B, Kassa SF, Desta BK, Ayele AD, Dessie MT, Atalell KA, Alemu TG.	2023	Excluded	Excluded by title/abstract
239	Prevalence and determinants of incomplete or not at all vaccination among children aged 12-36 months in Dabat and Gondar districts, northwest of Ethiopia: findings from the primary health care project	Atnafu A, Andargie G, Yitayal M, Ayele TA, Alemu K, Demissie GD, Wolde HF, Dellie E, Azale T, Geremew BM, Kebede A, Teshome DF, Gebremedhin T, Derso T.	2020	Excluded	Excluded by title/abstract
240	Improving Primary Care Quality Through Supportive Supervision and Mentoring: Lessons From the African Health Initiative in Ethiopia, Ghana, and Mozambique	African Health Initiative Partnership Collaborative for Supportive Supervision and Mentoring.	2022	Excluded	Excluded by title/abstract
241	Time to nutritional recovery and its determinants among children aged 6 to 59 months with severe acute malnutrition admitted to stabilization centers of WagHimra Zone, Northeast Ethiopia	Tadesse Z, Teshome DF, Lakew AM, Debalkie G, Gonete KA.	2021	Excluded	Excluded by title/abstract
242	Associations of conflict and migration on childhood cognitive development in Ethiopia: Evidence from a longitudinal study	Demis LY, Kane JC, Greene MC.	2022	Excluded	Excluded by title/abstract
243	Determinants of poor glycemic control among type 2 diabetes mellitus patients at University of Gondar Comprehensive Specialized Hospital, Northwest Ethiopia: Unmatched case-control study	Legese GL, Asres G, Alemu S, Yesuf T, Tesfaye YA, Amare T.	2023	Excluded	Excluded by title/abstract
244	Spatiotemporal distribution and determinants of overweight or obesity among urban women in Ethiopia: a multivariate decomposition analysis	Azanaw MM, Zewde EA, Gebremariam AD, Dagnaw FT, Asnakew DT, Chanie ES, Feleke DG, Tiruneh SA.	2022	Excluded	Excluded by title/abstract
245	Determinants of acute undernutrition among pregnant women attending primary healthcare unit in Chinaksen District, Eastern Ethiopia: a case-control study	Adem HA, Usso AA, Hebo HJ, Workicho A, Ahmed F.	2023	Excluded	Excluded by title/abstract
246	Assessment of risky sexual behaviours and associated factors among adolescents in Shewa Robit Town, Northeast, Ethiopia: a cross-sectional study	Bizuwork MG, Hailu A, Taderegew MM, Bizuwork YG, Alebie A, Zegeye B.	2022	Excluded	Excluded by title/abstract
247	Manifolds boosting severe acute malnutrition burden among children in and around Wolaita Zone, Southern Ethiopia: mini-review	Kabalo MY.	2018	Excluded	Excluded by title/abstract
248	The determinants of 5th minute low Apgar score among newborns who delivered at public hospitals in Hawassa City, South Ethiopia	Yeshaneh A, Kassa A, Kassa ZY, Adane D, Fikadu Y, Wassie ST, Alemu BW, Tadese M, Shitu S, Abebe H.	2021	Excluded	Excluded by title/abstract
249	Prevalence and associated factors of acute diarrhea among under-five children in Kamashi district, western Ethiopia: community-based study	Fenta A, Alemu K, Angaw DA.	2020	Excluded	Excluded by title/abstract
250	Cancers preventive practice and the determinants in Amhara regional state, Northwest Ethiopia	Bantie GM, Tamirat KS, Woya AA, Melese AA, Ayalew AF, Wubetu GA, Wassie GT, Mitiku KW, Minale MG, Dessie AA, Kassa SF, Ayenew GM.	2022	Excluded	Excluded by title/abstract
251	New Perspective on Why Women Live Longer Than Men: An Exploration of Power, Gender, Social Determinants, and Capitals	Baum F, Musolino C, Gesesew HA, Popay J.	2021	Excluded	Excluded by title/abstract
252	The contribution of community health systems to resilience: Case study of the response to the drought in Ethiopia	Rawat A, Karlstrom J, Ameha A, Oulare M, Omer MD, Desta HH, Bahuguna S, Hsu K, Miller NP, Bati GT, Rasanathan K.	2022	Excluded	Excluded by title/abstract
253	Spatial distributions and determinants of anaemia among adolescent girls in Ethiopia: a secondary analysis of EDHS 2016 - a cross-sectional study	Atalell KA, Tamir TT, Alemu TG, Techane MA.	2022	Excluded	Excluded by title/abstract
254	Health-related quality of life and its determinants among patients with diabetes mellitus: a multicentre cross-sectional study in Northwest Ethiopia	Sendekie AK, Dagnew EM, Tefera BB, Belachew EA.	2023	Excluded	Excluded by title/abstract
255	Immediate unfavorable birth outcomes and determinants of operative vaginal delivery among mothers delivered in East Gojjam Zone Public Hospitals, North West Ethiopia: A cross-sectional study	Sewunet H, Abebe N, Zeleke LB, Aynalem BY, Alemu AA.	2022	Excluded	Excluded by title/abstract
256	Spatial patterns and determinants of undernutrition among late-adolescent girls in Ethiopia by using Ethiopian demographic and health surveys, 2000, 2005, 2011 and 2016: a spatial and multilevel analysis	Derseh NM, Gelaye KA, Muluneh AG.	2021	Excluded	Excluded by title/abstract
257	Dynamics of inequality in child under-nutrition in Ethiopia	Yayo Negasi M.	2021	Excluded	Excluded by title/abstract
258	Determinants of neonatal near miss among neonates admitted to public hospitals in Southern Ethiopia, 2021: A case-control study	Habte A, Lukas K, Melis T, Tamene A, Sahle T, Hailu M, Gizachew A.	2022	Excluded	Excluded by title/abstract
259	Quality of neonatal resuscitation in Ethiopia: implications for the survival of neonates	Weldearegay HG, Abrha MW, Hilawe EH, Gebrekidan BA, Medhanyie AA.	2020	Excluded	Excluded by title/abstract
260	Prevalence and characteristics of unipolar mania in a low-income country setting: population-based data from the Butajira cohort, rural Ethiopia	Wikström F, Zeberg H, Mayston R, Backlund L, Fekadu A.	2023	Excluded	Excluded by title/abstract
261	Trends and Determinants of Small Birth Weight in Ethiopia: Further Analysis of Ethiopian Demographic and Health Surveys	Kebede A, Kebede A, Belina S, Biratu Y.	2021	Excluded	Excluded by title/abstract
262	Screening COVID-19 Suspected Cases and Determining the Associated Factors	Tesfaw LM, Kassie AB.	2022	Excluded	Excluded by title/abstract
263	Youth Risky Sexual Behavior: Prevalence and Socio-Demographic Factors in North-West Ethiopia: A Community-Based Cross-Sectional Study	Geremew AB, Gelagay AA, Yeshita HY, Azale Bisetegn T, Habitu YA, Abebe SM, Birru EM.	2022	Excluded	Excluded by title/abstract
264	Incidence and determinants of nosocomial infection among hospital admitted adult chronic disease patients in University of Gondar Comprehensive Specialized Hospital, North-West Ethiopia, 2016-2020	Taye ZW, Abebil YA, Akalu TY, Tessema GM, Taye EB.	2023	Excluded	Excluded by title/abstract
265	Determinants of sexually transmitted infections among female sex workers in Ethiopia: a count regression model approach	Wariso FB, Ayalew J, Barba A, Bedassa BB, Ebo GG, Tura JB, Rameto M, Belihu WB, Asfaw D, Amogne MD, Negeri L, Lulseged S, Abrahim SA.	2023	Excluded	Excluded by title/abstract
266	Malaria surveillance, outbreak investigation, response and its determinant factors in Waghemra Zone, Northeast Ethiopia: unmatched case-control study	Debash H, Nigatie M, Bisetegn H, Feleke DG, Tesfaw G, Amha A, Abate MA, Gedefie A.	2023	Excluded	Excluded by title/abstract
267	Molecular diversity of hepatitis B virus among pregnant women in Amhara National Regional State, Ethiopia	Dagnew M, Moges F, Tiruneh M, Million Y, Gelaw A, Adefris M, Belyhun Y, Liebert UG, Maier M.	2022	Excluded	Excluded by title/abstract
268	Household food insecurity is associated with higher child undernutrition in Bangladesh, Ethiopia, and Vietnam, but the effect is not mediated by child dietary diversity	Ali D, Saha KK, Nguyen PH, Diressie MT, Ruel MT, Menon P, Rawat R.	2013	Excluded	Excluded by title/abstract
269	Undiagnosed hypertension and its determinants among hypertensive patients in rural districts of northwest Ethiopia: a mediation analysis	Teshome DF, Balcha SA, Ayele TA, Atnafu A, Gelaye KA.	2023	Excluded	Excluded by title/abstract
270	Understanding the national evidence on the double burden of malnutrition in Ethiopia for the implications of research gap identifications: a scoping review	Getacher L, Ademe BW, Belachew T.	2023	Excluded	Excluded by title/abstract
271	Determinants of exclusive breastfeeding practices among mothers in Ethiopia	Muluneh MW.	2023	Excluded	Excluded by title/abstract
272	Adherence to iron folate supplementation and associated factors among pregnant women attending antenatal care at public hospitals in Jigjiga Town, Somali Region, Ethiopia 2020	Ridwan N, Shafi A.	2021	Excluded	Excluded by title/abstract
273	Determinants of nutritional status among children under age 5 in Ethiopia: further analysis of the 2016 Ethiopia demographic and health survey	Amare ZY, Ahmed ME, Mehari AB.	2019	Excluded	Excluded by title/abstract
274	Work-related musculoskeletal disorders and associated factors among bank workers in Addis Ababa, Ethiopia: a cross-sectional study	Dagne D, Abebe SM, Getachew A.	2020	Excluded	Duplicate
275	Estimate the burden of sexual dysfunction due to non-communicable diseases in Ethiopia: Systematic review and meta-analysis	Abosetugn AE, Yehualashet SS.	2021	Excluded	Excluded by title/abstract
276	Prognostic factors and outcomes of COVID-19 cases in Ethiopia: multi-center cohort study protocol	Abdella S, Tessema M, Tasew G, Defar A, Deressa A, Regasa F, Teka F, Tigabu E, Nigussie D, Belachew T, Molla M, Deribew A, Abebe W, Yigzaw T, Nigatu T, Mitike G, Haile T, Taame H, Ahmed M, Nigatu F, Tolesa T, Wolka E, Amogne W, Laillou A, Amare M, Fufa Y, Argaw A, Waganew W, Azazh A, Worku A, Redae B, Sultan M, Walelegn M, Tefera M, Yifru S, Argaw R, Brehau N, Teklu S, Demoz G, Seman Y, Salasibew…	2021	Excluded	Excluded by title/abstract
277	Cervical cancer screening uptake and determinant factors among women in Ambo town, Western Oromia, Ethiopia: Community-based cross-sectional study	Natae SF, Nigatu DT, Negawo MK, Mengesha WW.	2021	Excluded	Excluded by title/abstract
278	Socio-demographic and environmental determinants of under-five child mortality in Ethiopia: using Ethiopian demographic and Health 2019 survey	Girma M, Eshete H, Asrat R, Gebremichael M, Getahun D, Awoke T.	2023	Excluded	Excluded by title/abstract
279	Spatial distribution and determinants of undernutrition among reproductive age women of Ethiopia: A multilevel analysis	Kassie Tesema A, Liyew AM, Alem AZ, Yeshaw Y, Tesema GA, Teshale AB.	2021	Excluded	Excluded by title/abstract
280	Determinants of pneumonia among under-five children at Hiwot Fana specialized hospital, Eastern Ethiopia: unmatched case-control study	Kifle M, Yadeta TA, Debella A, Mussa I.	2023	Excluded	Excluded by title/abstract
281	Prevalence of cultural malpractice during the perinatal period and its determinants among reproductive age women in southwest Ethiopia: A community-based cross-sectional study	Tesfaye Diro A, Abdissa Fufa D, Geremew H.	2023	Excluded	Excluded by title/abstract
282	Spatial distribution and determinants of intimate partner violence among reproductive-age women in Ethiopia: Spatial and Multilevel analysis	Angaw DA, Melesse AW, Geremew BM, Tesema GA.	2021	Excluded	Excluded by title/abstract
283	The magnitude of mortality and its predictors among adult patients admitted to the Intensive care unit in Amhara Regional State, Northwest Ethiopia	Demass TB, Guadie AG, Mengistu TB, Belay ZA, Melese AA, Berneh AA, Mihret LG, Wagaye FE, Bantie GM.	2023	Excluded	Excluded by title/abstract
284	Determinants of neonatal hypothermia among neonates admitted to neonatal intensive care unit northwest, Ethiopia, case-control study	Shibesh BF, Yalew WA, Beyene MB, Minyiwab GW.	2022	Excluded	Excluded by title/abstract
285	Treatment outcomes among children admitted stabilization centers in Eastern Ethiopia: retrospective study	Ahmed JA, Yusuf N, Wilfong T, Tukeni KN, Berhanu H, Roba KT.	2023	Excluded	Excluded by title/abstract
286	Determinant factors of chronic Strongyloides stercoralis infection among schoolchildren in Amhara National Regional State, northwest Ethiopia	Hailu T, Nibret E, Amor A, Munshea A, Anegagrie M.	2022	Excluded	Excluded by title/abstract
287	Factors associated with zinc utilization for the management of diarrhea in under-five children in Ethiopia	Teshale AB, Liyew AM, Tesema GA.	2020	Excluded	Excluded by title/abstract
288	Determinants of change in CD4 count and relationship with survival among children with HIV in Ethiopia	Nigusie T, Asfaw D, Belete B.	2021	Excluded	Excluded by title/abstract
289	Determinants of neonatal mortality among neonates admitted to neonatal intensive care unit of Dessie comprehensive and specialized hospital, Northeast Ethiopia; An unmatched case-control study	Wake GE, Chernet K, Aklilu A, Yenealem F, Wogie Fitie G, Amera Tizazu M, Mittiku YM, Sisay Chekole M, Behulu GK.	2022	Excluded	Excluded by title/abstract
290	Prevalence and associated factors of stunting among under-five children in Ethiopia: Application of marginal models analysis of 2016 Ethiopian demographic and health survey data	Gobena WE, Wotale TW, Lelisho ME, Gezimu W.	2023	Excluded	Excluded by title/abstract
291	Determinants of wasting among children aged 6-59 months in Wonago woreda, south Ethiopia. A facility-based unmatched case-control study	Habtamu E, Chilo D, Desalegn D.	2022	Excluded	Excluded by title/abstract
292	Magnitude of central obesity and associated factors among adult patients attending public health facilities in Adama town, Oromia region, Ethiopia, 2022	Getahun MS, Deybasso HA, Komicha MA, Gurara AM.	2023	Excluded	Excluded by title/abstract
293	Spatial multilevel analysis of age at death of under-5 children and associated determinants: EDHS 2000-2016	Agidew BT, Belay DB, Tesfaw LM.	2023	Excluded	Excluded by title/abstract
294	The association of intimate Partner violence and decision making power on nutritional status of married women in Ethiopia: a multilevel mixed-effect analysis	Tiruneh FN, Ntenda PAM, Tamir T.	2023	Excluded	Excluded by title/abstract
295	Case fatality rate and its determinants among admitted stroke patients in public referral hospitals, Northwest, Ethiopia: A prospective cohort study	Ayehu GW, Yitbarek GY, Jemere T, Chanie ES, Feleke DG, Abebaw S, Zewde E, Atlaw D, Agegnehu A, Mamo A, Degno S, Azanaw MM.	2022	Excluded	Excluded by title/abstract
296	Gender differences in nutritional status and determinants among infants (6-11 m): a cross-sectional study in two regions in Ethiopia	Samuel A, Osendarp SJM, Feskens EJM, Lelisa A, Adish A, Kebede A, Brouwer ID.	2022	Excluded	Excluded by title/abstract
297	Determinants of early initiation of breast feeding among mothers of children aged less than 24 months in Ethiopia: A community-based cross-sectional study	Sako S, Gilano G, Tekabe B, Abebe S.	2022	Excluded	Excluded by title/abstract
298	Determinants of birth asphyxia among newborns in Debre Berhan referral hospital, Debre Berhan, Ethiopia: a case-control study	Tegegnework SS, Gebre YT, Ahmed SM, Tewachew AS.	2022	Excluded	Excluded by title/abstract
299	Determinants of low birth weight among newborns delivered at Tirunesh Beijing General Hospital, Addis Ababa, Ethiopia: a case-control study	Tadese M, Minhaji AS, Mengist CT, Kasahun F, Mulu GB.	2021	Excluded	Excluded by title/abstract
300	Determinants of depression among Ethiopian immigrants and refugees in Toronto	Fenta H, Hyman I, Noh S.	2004	Excluded	Excluded by title/abstract
301	Determinants of nutritional status among old age population in eastern Ethiopia: a general linear model approach	Derbie L, Oumer A, Ayele K, Berhane A.	2022	Excluded	Excluded by title/abstract
302	Potential drug-drug interaction and its determinants among patients with cancer receiving chemotherapy in oncology centres of Northwest Ethiopia: an institutional-based cross-sectional study	Wondm SA, Tamene FB, Gubae K, Dagnew SB, Worku AA, Belachew EA.	2023	Excluded	Excluded by title/abstract
303	Determinants of post-traumatic stress disorder among survivors of road traffic accidents in dessie comprehensive specialized hospital North-East Ethiopia	Yimer GM, Adem YF, Haile Y.	2023	Excluded	Excluded by title/abstract
304	Bayesian multilevel analysis of determinants of acute respiratory infection in children under the age of five years in Ethiopia	Merera A, Asena T, Senbeta M.	2022	Excluded	Excluded by title/abstract
305	Determinants of Food Insecurity and the Choice of Livelihood Strategies: The Case of Abay Chomen District, Oromia Regional State, Ethiopia	Gebissa B, Geremew W.	2022	Excluded	Excluded by title/abstract
306	Spatial clusters distribution and modelling of health care autonomy among reproductive-age women in Ethiopia: spatial and mixed-effect logistic regression analysis	Tesema GA, Yeshaw Y, Kasie A, Liyew AM, Teshale AB, Alem AZ.	2021	Excluded	Excluded by title/abstract
307	Disparities in childhood composite index of anthropometric failure prevalence and determinants across Ethiopian administrative zones	Fenta HM, Zewotir T, Muluneh EK.	2021	Excluded	Excluded by title/abstract
308	Identification of determinant factors for crash severity levels occurred in Addis Ababa City, Ethiopia, from 2017 to 2020: using ordinal logistic regression model approach	Bekelcho T, Olani AB, Woldemeskel A, Alemayehu M, Guta G.	2023	Excluded	Excluded by title/abstract
309	A multi-institutional study of post-traumatic stress disorder and its risk factors in Ethiopian pediatric patients with physical trauma	Tamir TT, Kassa SF, Gebeyehu DA.	2022	Excluded	Excluded by title/abstract
310	Determinants of prelabor rupture of membrane among pregnant women attending governmental hospitals in Jimma zone, Oromia region, Ethiopia: A multi-center case-control study	Assefa EM, Chane G, Teme A, Nigatu TA.	2023	Excluded	Excluded by title/abstract
311	Determinants of postpartum uterine atony in urban South Ethiopia: a community-based unmatched nested case-control study	Jena BH, Biks GA, Gete YK, Gelaye KA.	2023	Excluded	Excluded by title/abstract
312	Dietary diversity and its determinants among children aged 6-23 months in Ethiopia: evidence from the 2016 Demographic and Health Survey	Sisay BG, Afework T, Jima BR, Gebru NW, Zebene A, Hassen HY.	2022	Excluded	Excluded by title/abstract
313	Determinants of precancerous cervical lesion among HIV infected women on ART in Woldia comprehensive specialized hospital NorthEast Ethiopia	Dessie TM, Kassaw AT, Alen GD.	2023	Excluded	Excluded by title/abstract
314	Determinants of post-traumatic stress disorder among survivors of road traffic accidents in dessie comprehensive specialized hospital North-East Ethiopia	Yimer GM, Adem YF, Haile Y.	2023	Excluded	Duplicate
315	Assessment of Diarrheal Disease Prevalence and Associated Risk Factors in Children of 6-59 Months Old at Adama District Rural Kebeles, Eastern Ethiopia, January/2015	Regassa W, Lemma S.	2016	Excluded	Excluded by title/abstract
316	Towards objective measurement of reproductive performance of traditionally managed goat flocks in the drylands of Ethiopia	Alemayehu G, Mamo G, Alemu B, Desta H, Wieland B.	2021	Excluded	Excluded by title/abstract
317	Determinants of depression and anxiety among type 2 diabetes patients in governments' hospitals at Harari regional state, Eastern Ethiopia: A multi-center cross-sectional study	Nigussie K, Sertsu A, Ayana GM, Dessie Y, Bete T, Abdisa L, Debele GR, Wadaje D, Negash A.	2023	Excluded	Excluded by title/abstract
318	Changes in Levels and Determinants of Maternal Health Service Utilization in Ethiopia: Comparative Analysis of Two Rounds Ethiopian Demographic and Health Surveys	Fan Q, Roque M, Nuzhath T, Hossain MM, Jin X, Aggad R, Myint WW, Zhang G, McKyer ELJ, Ma P.	2021	Excluded	Excluded by title/abstract
319	Multilevel analysis of grand multiparity: Trend and its determinants in the Sidama National Regional State of Ethiopia: a cross-sectional study design from demographic and health survey 2000-2016	Dasa TT, Okunlola MA, Dessie Y.	2022	Excluded	Excluded by title/abstract
320	Previous adverse pregnancy events as a predictor of gestational diabetes mellitus in Southern Ethiopia: a case control study	Taye H, Kabthymer RH, Hailu S, Meshesha MD, Gebremeskel Kanno G, Bayisa Y, Molla W.	2022	Excluded	Excluded by title/abstract
321	Determinants of anemia status among pregnant women in ethiopia: using 2016 ethiopian demographic and health survey data; application of ordinal logistic regression models	Animut K, Berhanu G.	2022	Excluded	Excluded by title/abstract
322	Determinants of birth asphyxia among preterm newborns in Ethiopia: a systematic review and meta-analysis of observational studies protocol	Tadesse AW, Muluneh MD, Aychiluhm SB, Mare KU, Wagaw GB.	2022	Excluded	Excluded by title/abstract
323	Determinants of puerperal sepsis among post-partum mothers in Mekelle city public hospitals, Tigray, Ethiopia, 2021: a case control study	Sahle SG, Weldemariam S, Mehari MA, Abraha TA.	2023	Excluded	Excluded by title/abstract
324	Determinants of podoconiosis among residents of Machakle District East Gojjam Zone Amhara Region Ethiopia	Tefera T, Bogale KA, Tegegn Y, Azene AG, Mulatu K, Wassie GT.	2023	Excluded	Excluded by title/abstract
325	Characterizing 'health equity' as a national health sector priority for maternal, newborn, and child health in Ethiopia	Bergen N, Ruckert A, Abebe L, Asfaw S, Kiros G, Mamo A, Morankar S, Kulkarni MA, Labonté R.	2021	Excluded	Excluded by title/abstract
326	Determinants of neonatal mortality among preterm births in Black Lion Specialized Hospital, Addis Ababa, Ethiopia: a case-cohort study	Aynalem YA, Mekonen H, Getaneh K, Yirga T, Chanie ES, Bayih WA, Shiferaw WS.	2022	Excluded	Excluded by title/abstract
327	Spatial distribution and determinants of newborn care within 2 days of postpartum period among women with at least one antenatal care visit in Ethiopia: Mixed effect multilevel analysis	Asratie MH, Belay DG, Kassie BA, Tsega NT, Aragaw FM, Gashaw M, Endalew M.	2023	Excluded	Excluded by title/abstract
328	Individual and community-level factors of perinatal mortality in the high mortality regions of Ethiopia: a multilevel mixed-effect analysis	Girma D, Abita Z, Fetene G, Birie B.	2022	Excluded	Excluded by title/abstract
329	Determinants of severe acute malnutrition among children aged 6-23 months in bahir dar city public hospitals, Northwest Ethiopia, 2020: a case control study	Gebremaryam T, Amare D, Ayalew T, Tigabu A, Menshaw T.	2022	Excluded	Excluded by title/abstract
330	Individual-level and community-level determinants of use of maternal health services in Northwest Ethiopia: a prospective follow-up study	Zelka MA, Yalew AW, Debelew GT.	2022	Excluded	Excluded by title/abstract
331	Predictors of Preterm Birth among Mothers Who Gave Birth in Silte Zone Public Hospitals, Southern Ethiopia	Hassen JA, Handiso MN, Admassu BW.	2021	Excluded	Excluded by title/abstract
332	Determinants of pediatrics emergency mortality at comprehensive specialized hospitals of South nation nationalities and people region, Ethiopia, 2022: unmatched case-control study	Tsegaye H, Demelash A, Aklilu D, Girma B.	2023	Excluded	Excluded by title/abstract
333	Undernutrition and its determinants among Ethiopian adolescent girls: a protocol for systematic review and meta-analysis	Takele WW, Muche AA, Mekonnen ZA, Ambaw YF, Wagnew F.	2019	Excluded	Excluded by title/abstract
334	Determinants and development of a web-based child mortality prediction model in resource-limited settings: A data mining approach	Tesfaye B, Atique S, Elias N, Dibaba L, Shabbir SA, Kebede M.	2017	Excluded	Excluded by title/abstract
335	Common mental disorders among seasonal migrant farmworkers in Northwest Ethiopia	Gelaye KA, Sisay MM, Akalu TY, Teshome DF, Wolde HF, Demissie GD, Wami SD, Azale T, Ayele TA.	2021	Excluded	Excluded by title/abstract
336	Modelling the longitudinal measurement of chronic obstructive pulmonary disease outpatient follow-up in the northwestern Ethiopia	Kassa Y, Geremew H, Gashu C.	2023	Excluded	Excluded by title/abstract
337	Assessing breast cancer awareness on reproductive age women in West Badewacho Woreda, Hadiyya Zone, South Ethiopia; Community based cross- sectional study	Funga ML, Dilebo ZD, Shuramo AG, Bereku T.	2022	Excluded	Excluded by title/abstract
338	Determinants of birth asphyxia among newborn live births in public hospitals of Gamo and Gofa zones, Southern Ethiopia	Lemma K, Misker D, Kassa M, Abdulkadir H, Otayto K.	2022	Excluded	Excluded by title/abstract
339	Individual and community-level determinates of risky sexual behaviors among sexually active unmarried men: A multilevel analysis of 2016 Ethiopian Demographic and Health Survey	Diress G, Adane S, Linger M, Merchaw A, Mengist B.	2022	Excluded	Excluded by title/abstract
340	Incidence and determinants of adverse outcomes among women who were managed for eclampsia in the University of Gondar Comprehensive Specialized Hospital, Northwest Ethiopia	Getaneh Y, Fekadu E, Jemere AT, Mengistu Z, Tarekegn GE, Oumer M.	2021	Excluded	Excluded by title/abstract
341	Determinants of fetomaternal complication of instrumental vaginal delivery among women who gave childbirth in Southern Ethiopia: a facility-based cross-sectional study	Israel E, Abayneh S, Utalo D, Geta T, Kassaw T, Shonde T, Gebre M.	2023	Excluded	Excluded by title/abstract
342	Magnitude and determinants of treatment outcome among surgically treated patients with intestinal obstruction at Public Hospitals of Wolayita Zone, Southern Ethiopia: a cross sectional study, 2021	Batebo M, Loriso B, Beyene T, Haile Y, Hailegebreal S.	2022	Excluded	Excluded by title/abstract
343	Determinants of under-nutrition among children under five years of age in Ethiopia	Kassie GW, Workie DL.	2020	Excluded	Excluded by title/abstract
344	Prevalence and associated factors of gender based violence among Baso high school female students, 2020	Mingude AB, Dejene TM.	2021	Excluded	Excluded by title/abstract
345	Disparities in mothers' healthcare seeking behavior for common childhood morbidities in Ethiopia: based on nationally representative data	Geda NR, Feng CX, Whiting SJ, Lepnurm R, Henry CJ, Janzen B.	2021	Excluded	Excluded by title/abstract
346	Prevalence and determinants of mental distress among university students in Ethiopia: a systematic review protocol	Dachew BA, Bifftu BB, Tiruneh BT, Anlay DZ, Wassie MA, Betts K.	2019	Excluded	Excluded by title/abstract
347	Diarrheal disease in under-five children among model and non-model families in northern Ethiopia, 2017: a comparative cross-sectional study	Gebrezgiabher BB, Abraha TH, Tetemke D, Gidey G, Asres N, Tesfamariam A, Weldegebrial Z, Angesom T, Abay M.	2019	Excluded	Excluded by title/abstract
348	Individual and community-level determinants of underweight among lactating mothers in Ethiopia: A multilevel analysis	Teferu Z, Tekalegn Y, Sahiledengle B, Zenbaba D, Desta F, Seyoum K, Gezahegn H, Shiferaw DS, Mamo A, Chattu VK.	2022	Excluded	Excluded by title/abstract
349	Determinants of early initiation of breast feeding during COVID-19 pandemic among urban-dwelling mothers from Tigray, Northern Ethiopia: a community-based cross-sectional study	Gebretsadik GG, Berhe K, Gebregziabher H.	2023	Excluded	Excluded by title/abstract
350	Development and internal validation of a clinical risk score for in-hospital mortality after stroke: a single-centre retrospective cohort study in Northwest Ethiopia	Abebe TG, Feleke SF, Dessie AM, Anteneh RM, Anteneh ZA.	2023	Excluded	Excluded by title/abstract
351	Determinants of pre-eclampsia among women attending delivery services in public health institutions of Debre Tabor Town: a case-control study	Ayele AD, Tilahun ZA.	2022	Excluded	Excluded by title/abstract
352	Determinants of pelvic organ prolapse at public hospitals in Hawassa city, Southern Ethiopia, 2020: unmatched case control study	Dora BT, Kassa ZY, Hadra N, Tsigie BB, Esayas HL.	2022	Excluded	Excluded by title/abstract
353	Time to relapse of severe acute malnutrition and risk factors among under-five children treated in the health posts of Hadiya Zone, Southern Ethiopia	Lambebo A, Tamiru D, Belachew T.	2021	Excluded	Excluded by title/abstract
354	Determinants of child anthropometric indicators in Ethiopia	Ahmadi D, Amarnani E, Sen A, Ebadi N, Cortbaoui P, Melgar-Quiñonez H.	2018	Excluded	Excluded by title/abstract
355	Prevalence and determinants of anemia among young (15-24 years) women in Ethiopia: A multilevel analysis of the 2016 Ethiopian demographic and health survey data	Worku MG, Tesema GA, Teshale AB.	2020	Excluded	Excluded by title/abstract
356	Determinants of neonatal jaundice among neonates admitted to neonatal intensive care unit in public hospitals of Sidama Region, Sidama, Ethiopia, 2022: an unmatched case-control study	Sisay BD, Abebe RF, Kassie AA, Wondimu MG, Kassie GA.	2023	Excluded	Excluded by title/abstract
357	Predictors of respiratory distress syndrome, sepsis and mortality among preterm neonates admitted to neonatal intensive care unit in northern Ethiopia	Gebreheat G, Tadesse B, Teame H.	2022	Excluded	Excluded by title/abstract
358	Prevalence and Predictors of Depression among Pregnant Women in Debretabor Town, Northwest Ethiopia	Bisetegn TA, Mihretie G, Muche T.	2016	Excluded	Excluded by title/abstract
359	Effects of rainfall, temperature and topography on malaria incidence in elimination targeted district of Ethiopia	Dabaro D, Birhanu Z, Negash A, Hawaria D, Yewhalaw D.	2021	Excluded	Excluded by title/abstract
360	Determinants of early neonatal mortality (hospital based retrospective cohort study in Somali region of Ethiopia)	Ahmed AT, Farah AE, Ali HN, Ibrahim MO.	2023	Excluded	Excluded by title/abstract
361	Spatial variation and determinants of childhood anemia among children aged 6 to 59 months in Ethiopia: further analysis of Ethiopian demographic and health survey 2016	Jember TA, Teshome DF, Gezie LD, Agegnehu CD.	2021	Excluded	Excluded by title/abstract
362	Spatial Variations and Determinants of Acute Malnutrition Among Under-Five Children in Ethiopia: Evidence from 2019 Ethiopian Demographic Health Survey	Seboka BT, Alene TD, Ngusie HS, Hailegebreal S, Yehualashet DE, Gilano G, Ahmed MH, Kabthymer RH, Kanno GG, Tesfa GA.	2021	Excluded	Excluded by title/abstract
363	Determinants of health system diagnostic delay of pulmonary tuberculosis in Gurage and Siltie zones, South Ethiopia: a cross-sectional study	Wako WG, Wasie A, Wayessa Z, Fikrie A.	2021	Excluded	Excluded by title/abstract
364	Determinants of adverse birth outcome in the west shewa zone, Oromia, regional state, Ethiopia: Unmatched case-control study	Fekene DB, Bulto GA, Woldeyes BS, Dina GD, Negash KM.	2021	Excluded	Excluded by title/abstract
365	Prevalence of common mental disorder and associated factors among pregnant women in South-East Ethiopia, 2017: a community based cross-sectional study	Woldetsadik AM, Ayele AN, Roba AE, Haile GF, Mubashir K.	2019	Excluded	Excluded by title/abstract
366	Social determinants of under-5 child health: A qualitative study in Wolkayit Woreda, Tigray Region, Ethiopia	Abraha A, Myléus A, Byass P, Kahsay A, Kinsman J.	2019	Excluded	Excluded by title/abstract
367	Determinants of hyperemesis gravidarum among pregnant women attending antenatal care at public and private hospitals in Bahir Dar City, North-West Ethiopia, 2022: a multicenter unmatched case control study	Asrade L, Misikir D, Alemu H, Belachew A, Almaw H.	2023	Excluded	Excluded by title/abstract
368	Spatial variations and multilevel mixed effect analysis on determinants factors of modern contraceptive utilization among reproductive age women in Ethiopia; proven by Ethiopian mini demographic health survey 2019	Mankelkl G, Kinfe B.	2023	Excluded	Excluded by title/abstract
369	Timing and adequate attendance of antenatal care visits among women in Ethiopia	Yaya S, Bishwajit G, Ekholuenetale M, Shah V, Kadio B, Udenigwe O.	2017	Excluded	Excluded by title/abstract
370	Individual and community level determinants of iron intake among children 6-59 months old in Ethiopia: multilevel logistic regression analysis	Belay DG, Asratie MH, Kibret AA, Kegnie Shitu, Fentie DT, Shiferaw YF, Amlak BT.	2022	Excluded	Excluded by title/abstract
371	The application of machine learning approaches to determine the predictors of anemia among under five children in Ethiopia	Kebede Kassaw A, Yimer A, Abey W, Molla TL, Zemariam AB.	2023	Excluded	Excluded by title/abstract
372	Determinants of adolescent childbearing in Ethiopia, analysis of 2016 Ethiopian demographic and health survey: a case-control study	Abita MZ, Girma MD, Wale TA.	2022	Excluded	Excluded by title/abstract
373	Determinants of Prelacteal Feeding Practices in Ethiopia: Unmatched Case-Control Study Based on the 2016 Ethiopian Demographic and Health Survey Data	Seyoum K, Tekalegn Y, Teferu Z, Quisido BJE.	2021	Excluded	Excluded by title/abstract
374	Modeling spatial determinants of initiation of breastfeeding in Ethiopia: A geographically weighted regression analysis	Hailegebreal S, Haile Y, Seboka BT, Enyew EB, Shibiru T, Mekonnen ZA, Mengiste SA.	2022	Excluded	Excluded by title/abstract
375	Determinants of hypertension among diabetes patients attending selected comprehensive specialized hospitals of the Amhara Region, Ethiopia: An unmatched case-control study	Belew MA, Abate TW, Berhie AY, Abeje ED, Ayele DA, Abate MD, Getu RA, Bantie B, Workie SG.	2022	Excluded	Excluded by title/abstract
376	Determinants of early neonatal outcomes after emergency cesarean delivery at Hawassa University comprehensive specialised hospital, Hawassa, Ethiopia	Elias S, Wolde Z, Tantu T, Gunta M, Zewudu D.	2022	Excluded	Excluded by title/abstract
377	Determinates of anemia among Human Immune Deficiency Virus positive children on Anti-retro Viral Therapy in selected health facilities, Northwest Ethiopia: A Case-Control Study	Tiruneh MG, Kebede Bizuneh F.	2023	Excluded	Excluded by title/abstract
378	Determinants of virological failure among patients on first line highly active antiretroviral therapy (HAART) in Southwest Ethiopia: A case-control study	Bogale B, Asefa A, Destaw A, Midaksa G, Asaye Z, Alemu Gebremichael M, Wolde AA, Yimer E, Yosef T.	2022	Excluded	Excluded by title/abstract
379	Determinants of mortality among under-five children admitted with severe acute malnutrition in Addis Ababa, Ethiopia	Bitew ZW, Ayele EG, Worku T, Alebel A, Alemu A, Worku F, Yesuf A.	2021	Excluded	Excluded by title/abstract
380	Determinants of migraine headache among regular undergraduate students, of Wollo University, Dessie, Ethiopia: cross-sectional study	Birkie M, Endris M, Asnakew S.	2021	Excluded	Excluded by title/abstract
381	A multivariate decomposition analysis of modern contraceptive utilization among married women in the emerging region of Ethiopia (2000-2019)	Kebede N, Kefale B, Yigezu M, Ayele K, Addisu E, Tsega Y, Kasaye MD, Wasihun Y.	2023	Excluded	Excluded by title/abstract
382	Analyzing factors associated with time to age at first marriage among women in Ethiopia: log logistic-gamma shared frailty model	Gobena MG, Alemu YM.	2022	Excluded	Excluded by title/abstract
383	Incidence and Predictors of Mortality among Preterm Neonates Admitted to the Neonatal Intensive Care Unit at Debre Markos Referral Hospital, Northwest Ethiopia	Abebaw E, Reta A, Kibret GD, Wagnew F.	2021	Excluded	Excluded by title/abstract
384	Determinants of anemia severity levels among children aged 6-59 months in Ethiopia: Multilevel Bayesian statistical approach	Alamneh TS, Melesse AW, Gelaye KA.	2023	Excluded	Excluded by title/abstract
385	Determinants of neural tube defects among women who gave birth in hospitals in Eastern Ethiopia: evidence from a matched case control study	Berhane A, Belachew T.	2023	Excluded	Excluded by title/abstract
386	Urban-rural disparity in stunting among Ethiopian children aged 6-59 months old: A multivariate decomposition analysis of 2019 Mini-EDHS	Tadesse SE, Mekonnen TC, Dewau R, Zerga AA, Kebede N, Feleke YW, Muche A.	2023	Excluded	Excluded by title/abstract
387	Prevalence and determinants of alcohol use among adults living with HIV/AIDS in Ethiopia: a systematic review protocol	Mekuriaw B, Belayneh Z, Molla A, Mehare T.	2020	Excluded	Excluded by title/abstract
388	Determinants of Preeclampsia among Women Attending Delivery Services in Public Hospitals of Central Tigray, Northern Ethiopia: A Case-Control Study	Haile TG, Assefa N, Alemayehu T, Mariye T, Geberemeskel GG, Bahrey D, Mebrahtom G, Demisse B, Gebrekidan H, Getachew T.	2021	Excluded	Excluded by title/abstract
389	Correlation of Climate Variability and Malaria: A Retrospective Comparative Study, Southwest Ethiopia	Sena L, Deressa W, Ali A.	2015	Excluded	Excluded by title/abstract
390	Work-related risk factors and the prevalence of low back pain among low wage workers: results from a cross-sectional study	Wami SD, Abere G, Dessie A, Getachew D.	2019	Excluded	Excluded by title/abstract
391	Prognostic risk score development to predict birth asphyxia using maternal and fetal characteristics in South Gondar zone hospitals, north West Ethiopia	Tesfa D, Tiruneh SA, Azanaw MM, Gebremariam AD, Engidaw MT, Tiruneh M, Dessalegn T, Zemene MA, Sisay E.	2022	Excluded	Excluded by title/abstract
392	Podoconiosis: a tropical model for gene-environment interactions?	Davey G, Gebrehanna E, Adeyemo A, Rotimi C, Newport M, Desta K.	2007	Excluded	Excluded by title/abstract
393	The role of health facility and individual level characteristics on medication adherence among PLHIV on second-line antiretroviral therapy in Northeast Ethiopia: use of multi-level model	Wedajo S, Degu G, Deribew A, Ambaw F.	2022	Excluded	Excluded by title/abstract
394	Determinants of uterine rupture among mothers who gave birth in Jinka and Arba Minch General Hospitals, institution-based case-control study, Southern Ethiopia, Ethiopia, 2019	Girmay G, Gultie T, Gebremichael G, Afework B, Temesgen G.	2020	Excluded	Excluded by title/abstract
395	Magnitude and determinants of road traffic accidents in Northern Ethiopia: a cross-sectional study	Woldu AB, Desta AA, Woldearegay TW.	2020	Excluded	Excluded by title/abstract
396	Determinants of term premature rupture of membrane: case-control study in Saint Paul's Millennium Medical College Hospital, Addis Ababa, Ethiopia	Daniel Z, Tantu T, Zewdu D, Mekuria T, Yehualashet T, Gunta M, Wondosen M.	2023	Excluded	Excluded by title/abstract
397	Predictors of unrecognised comorbid depression in patients with schizophrenia at Amanuel mental specialized hospital, Ethiopia: a cross-sectional study	Ayalew M, Reta Y, Defar S.	2021	Excluded	Excluded by title/abstract
398	Analysis of salivary level Lactobacillus spp. and associated factors as determinants of dental caries amongst primary school children in Harar town, eastern Ethiopia	Ademe D, Admassu D, Balakrishnan S.	2020	Excluded	Excluded by title/abstract
399	Factors Associated with Human Brucellosis among patients Attending in Ayu Primary Hospital, North Showa, Ethiopia: ACase Control Study	TeshomeYimer B, Feleke BE, Bogale KA, Tsegaye GW.	2021	Excluded	Excluded by title/abstract
400	Prevalence and determinants of asphyxia neonatorum among live births at Debre Tabor General Hospital, North Central Ethiopia: a cross-sectional study	Bayih WA, Tezera TG, Alemu AY, Belay DM, Hailemeskel HS, Ayalew MY.	2021	Excluded	Excluded by title/abstract
401	Determinants of undernutrition among private and public primary school children: A comparative cross-sectional study toward nutritional transition in northwest Ethiopia	Ali MS, Kassahun CW, Wubneh CA, Mekonen EG, Workneh BS.	2022	Excluded	Excluded by title/abstract
402	Determinants of adverse birth outcome in Tigrai region, North Ethiopia: Hospital-based case-control study	Hailemichael HT, Debelew GT, Alema HB, Weldu MG, Misgina KH.	2020	Excluded	Excluded by title/abstract
403	Challenges in Implementing Community-Based Healthcare Teams in a Low-Income Country Context: Lessons From Ethiopia's Family Health Teams	Ludwick T, Endriyas M, Morgan A, Kane S, Kelaher M, McPake B.	2022	Excluded	Excluded by title/abstract
404	Determinants of dental caries among adolescent patients attending Hospitals in West Wollega Zone, Western Ethiopia: A case-control study	Guracho TT, Atomssa EM, Megersa OA, Tolossa T.	2021	Excluded	Excluded by title/abstract
405	Contributing factors of delay in seeking treatment for childhood diarrheal diseases in Berbere Woreda, Ethiopia: an unmatched case-control study	Bekele M, Urgessa M, Kumsa K, Sinba E.	2023	Excluded	Excluded by title/abstract
406	Determinants of birth asphyxia at public hospitals in Ilu Aba Bor zone southwest, Ethiopia: a case control study	Fekede T, Fufa A.	2022	Excluded	Excluded by title/abstract
407	Decision-making autonomy of women and other factors of anemia among married women in Ethiopia: a multilevel analysis of a countrywide survey	Tiruneh FN, Asres DT, Tenagashaw MW, Assaye H.	2021	Excluded	Excluded by title/abstract
408	Help-seeking behavior of Jimma university students with common mental disorders: A cross-sectional study	Gebreegziabher Y, Girma E, Tesfaye M.	2019	Excluded	Excluded by title/abstract
409	Predictors of homebirth amidst COVID-19 pandemic among women attending health facilities in Wondo Genet, Sidama Region, Ethiopia: A case control study	Gaga AG, Abebo TA, Simachew Y.	2023	Excluded	Excluded by title/abstract
410	Nearly Half of Women Have Experienced Intimate Partner Violence During Pregnancy in Northwest Ethiopia, 2021; The Role of Social Support and Decision-Making Power	Kebede AA, Aklil MB, Gessesse DN, Tsega NT, Temesgan WZ, Abegaz MY, Anteneh TA, Tibebu NS, Alemu HN, Haile TT, Seyoum AT, Tiguh AE, Yismaw AE, Nenko G, Wondie KY, Taye BT, Mihret MS.	2022	Excluded	Excluded by title/abstract
411	Determinants of acute respiratory infection (ARI) among under-five children in rural areas of Legambo District, South Wollo Zone, Ethiopia: A matched case-control study	Hassen S, Getachew M, Eneyew B, Keleb A, Ademas A, Berihun G, Berhanu L, Yenuss M, Natnael T, Kebede AB, Sisay T.	2020	Excluded	Excluded by title/abstract
412	Determinants of severe anemia among laboring mothers in Mekelle city public hospitals, Tigray region, Ethiopia	Ebuy Y, Alemayehu M, Mitiku M, Goba GK.	2017	Excluded	Excluded by title/abstract
413	Prevalence and determinants of mental distress among university students in Ethiopia: a systematic review protocol	Dachew BA, Bifftu BB, Tiruneh BT, Anlay DZ, Wassie MA, Betts K.	2019	Excluded	Excluded by title/abstract
414	Determinants of mortality among under-five children admitted with severe acute malnutrition in Addis Ababa, Ethiopia	Bitew ZW, Ayele EG, Worku T, Alebel A, Alemu A, Worku F, Yesuf A.	2021	Excluded	Excluded by title/abstract
415	Factors affecting tobacco smoking in Ethiopia: evidence from the demographic and health surveys	Guliani H, Gamtessa S, Çule M.	2019	Excluded	Excluded by title/abstract
416	Multilevel analysis of determinants of polygyny among married men in Ethiopia	Damtie Y, Kefale B, Yalew M, Arefaynie M, Adane B.	2021	Excluded	Excluded by title/abstract
417	Factors Associated with Multi-Drug Resistant Tuberculosis among TB Patients in Selected Treatment Centers of Amhara Region: A Case-Control Study	Ambaye GY, Tsegaye GW.	2021	Excluded	Excluded by title/abstract
418	Prevalence and determinants of gender-based violence among high school female students in Wolaita Sodo, Ethiopia: an institutionally based cross-sectional study	Tantu T, Wolka S, Gunta M, Teshome M, Mohammed H, Duko B.	2020	Excluded	Excluded by title/abstract
419	The effect of food insecurity on health status of adolescents in Ethiopia: longitudinal study	Jebena MG, Lindstrom D, Lachat C, Belachew T, Kolsteren P.	2017	Excluded	Excluded by title/abstract
420	Urinary Aflatoxin M1 Concentration and Its Determinants in School-Age Children in Southern Ethiopia	Gebreegziabher T, Dean M, Elias E, Tsegaye W, Stoecker BJ.	2022	Excluded	Excluded by title/abstract
421	Determinants of preterm birth among women delivered in public hospitals of Western Ethiopia, 2020: Unmatched case-control study	Abadiga M, Wakuma B, Oluma A, Fekadu G, Hiko N, Mosisa G.	2021	Excluded	Excluded by title/abstract
422	Real-Time Impact of COVID-19 on Clinical Care and Treatment of Patients with Tuberculosis: A Multicenter Cross-Sectional Study in Addis Ababa, Ethiopia	Chilot D, Woldeamanuel Y, Manyazewal T.	2021	Excluded	Excluded by title/abstract
423	Risk factors of preeclampsia among pregnant women admitted at labor ward of public hospitals, low income country of Ethiopia; case control study	Demissie M, Molla G, Tayachew A, Getachew F.	2022	Excluded	Excluded by title/abstract
424	Determinants of default from full completion of vaccination among children between 12 and 23 months old in Yilmana Densa district, west Gojam zone, Ethiopia, 2019	Mekuria DK, Hailu G, Bedimo M, Tefera AA.	2022	Excluded	Excluded by title/abstract
425	Scabies in the Amhara region of northern Ethiopia: a cross-sectional study of prevalence, determinants, clinical presentation and community knowledge	Yirgu R, Middleton J, Fekadu A, Cassell JA, Tesfaye A, Jones CI, Bremner S, Enbiale W, Davey G.	2023	Excluded	Excluded by title/abstract
426	Magnitude and predictors of common mental disorders among residents in south Gondar Zone, Northwest Ethiopia: a community-based, cross-sectional study	Legas G, Beyene GM, Asnakew S, Belete A, Shumet S, Selomon Tibebu N, Sisay Chanie E, Tigabu A, Abate MW, Birhanu Nigat A, Munye T.	2022	Excluded	Excluded by title/abstract
427	Level and determinants of long-acting family planning utilization among reproductive age women in Harar, Eastern Ethiopia	Alemayehu A, Demissee A, Feleke D, Abdella M.	2021	Excluded	Excluded by title/abstract
428	Priorities for intervention to prevent diarrhea among children aged 0-23 months in northeastern Ethiopia: a matched case-control study	Baye A, Adane M, Sisay T, Hailemeskel HS.	2021	Excluded	Excluded by title/abstract
429	Uncertainties in the path to 2030: Increasing trends of under-five mortality in the aftermath of Millennium Development Goal in Eastern Ethiopia	Dheresa M, Roba HS, Daraje G, Abebe M, Tura AK, Yadeta TA, Dessie Y, Dingeta T.	2022	Excluded	Excluded by title/abstract
430	Development impacts of migration and remittances on migrant-sending communities: Evidence from Ethiopia	Redehegn MA, Sun D, Eshete AM, Gichuki CN.	2019	Excluded	Excluded by title/abstract
431	Prevalence and determinants of low birth weight in Jimma Zone, Southwest Ethiopia	Tema T.	2006	Excluded	Excluded by title/abstract
432	Newborns and Under-5 Mortality in Ethiopia: The Necessity to Revitalize Partnership in Post-COVID-19 Era to Meet the SDG Targets	Tefera YG, Ayele AA.	2021	Excluded	Excluded by title/abstract
433	Reduction in child mortality in Ethiopia: analysis of data from demographic and health surveys	Doherty T, Rohde S, Besada D, Kerber K, Manda S, Loveday M, Nsibande D, Daviaud E, Kinney M, Zembe W, Leon N, Rudan I, Degefie T, Sanders D.	2016	Excluded	Excluded by title/abstract
434	Determinants of diarrheal diseases among under five children in Jimma Geneti District, Oromia region, Ethiopia, 2020: a case-control study	Mosisa D, Aboma M, Girma T, Shibru A.	2021	Excluded	Excluded by title/abstract
435	Determinants of severe acute malnutrition among children aged 6-36 months in Kalafo district (riverine context) of Ethiopia	Ahmed AT, Abas AH, Elmi A, Omer A.	2022	Excluded	Excluded by title/abstract
436	Water insecurity in 3 dimensions: an anthropological perspective on water and women's psychosocial distress in Ethiopia	Stevenson EG, Greene LE, Maes KC, Ambelu A, Tesfaye YA, Rheingans R, Hadley C.	2012	Excluded	Excluded by title/abstract
437	Prevalence and Associated Factors of Low Back Pain Among Bank Workers in Gondar City, Northwest Ethiopia	Workneh BS, Mekonen EG.	2021	Excluded	Duplicate
438	Prevalence of Work Related Musculoskeletal Disorders and Associated Factors Among Bank Staff in Jimma City, Southwest Ethiopia, 2019: An Institution-Based Cross-Sectional Study	Etana G, Ayele M, Abdissa D, Gerbi A.	2021	Excluded	Duplicate
439	Musculoskeletal Disorders: Prevalence and Its factors Among Computer User Bankers of Dessie City, Northeast Ethiopia, 2022	Temesgen T, Sisay T, Teym A, Yirdaw G, Adane B, Tegegne E, Kumlachew L.	2023	Excluded	Duplicate
440	Prevalence of low back pain and associated factors among bank workers at Hawassa district, northern zone, Sidama Region, Southern Ethiopia	Jonga T, Samuel B, Aynalem A, Israel E, Balta B, Ameno A.	2023	Excluded	Duplicate
441	Understanding inequalities in child health in Ethiopia: health achievements are improving in the period 2000-2011	Skaftun EK, Ali M, Norheim OF.	2014	Excluded	Excluded by title/abstract
442	Determinants of adverse management outcomes of blunt abdominal trauma patients operated at a referral hospital in southern Ethiopia: a retrospective record review	Abraha D, Gebreyes E, Wolka E, Dender G, Sorsa A, Muhumuza J.	2023	Excluded	Excluded by title/abstract
443	Distribution, dynamics, and physiological races of wheat stem rust (Puccinia graminis f.sp. tritici) on irrigated wheat in the Awash River Basin of Ethiopia	Yesuf NS, Getahun S, Hassen S, Alemayehu Y, Danu KG, Alemu Z, Tesfaye T, Hei NB, Blasch G.	2021	Excluded	Excluded by title/abstract
444	Time to First Sexual Experience and Its Determinants among Female Youths in Ethiopia: Survival Analysis Based on EDHS 2016	Kitaw TA, Haile RN.	2022	Excluded	Excluded by title/abstract
445	Animal Source Food Consumption in Young Children from Four Regions of Ethiopia: Association with Religion, Livelihood, and Participation in the Productive Safety Net Program	Potts KS, Mulugeta A, Bazzano AN.	2019	Excluded	Excluded by title/abstract
446	Determinants of late-onset neonatal sepsis among neonates admitted to the neonatal intensive care unit of Arba-Minch general hospital, southern Ethiopia	Aydiko A, Gultie T, Fetene Abebe G, Ginbeto T, Gendisha Ukke G.	2022	Excluded	Excluded by title/abstract
447	Prevalence and determinants of aggressive behavior among adults with problematic substance use in Northwest Ethiopia: a cross-sectional survey	Legas G, Belete H, Asnakew S.	2022	Excluded	Excluded by title/abstract
448	Behavioural abnormalities among school-age children living with HIV at Tikur Anbessa Specialized Hospital, Addis Ababa, Ethiopia	Ali HA, Abebe B, Moges A, Deyessa N.	2021	Excluded	Excluded by title/abstract
449	Determinants of chronic energy deficiency among non-pregnant and non-lactating women of reproductive age in rural Kebeles of Dera District, North West Ethiopia, 2019: Unmatched case control study	Wubie A, Seid O, Eshetie S, Dagne S, Menber Y, Wasihun Y, Petrucka P.	2020	Excluded	Excluded by title/abstract
450	Client and facility level determinants of quality of care in family planning services in Ethiopia: Multilevel modelling	Tessema GA, Mahmood MA, Gomersall JS, Assefa Y, Zemedu TG, Kifle M, Laurence CO.	2017	Excluded	Excluded by title/abstract
451	Determinants of wasting among children aged 6-59 months in North-East Ethiopia: a community-based case-control study	Chekol YT, Arefaynie M, Kassa AA, Alene TD, Ngusie HS.	2022	Excluded	Excluded by title/abstract
452	Structural correlates of modern contraceptive use among Ethiopian women	Ebrahim NB, Atteraya MS.	2018	Excluded	Excluded by title/abstract
453	Determinants of early interruption of exclusive breastfeeding at Dollo Ado refugee camps, Dollo Ado district, Ethiopia	Getachew D, Haftu D, Yosef T.	2023	Excluded	Excluded by title/abstract
454	Discrepancies of recurrent birth intervals using longitudinal data analysis in Ethiopia: interim EDHS 2019	Tesfaw LM, Workie DL, Dessie ZG.	2022	Excluded	Excluded by title/abstract
455	The effect of sex of last child on short birth interval practice: the case of northern Ethiopian pregnant women	Ejigu AG, Yismaw AE, Limenih MA.	2019	Excluded	Excluded by title/abstract
456	Determinants of maternal near miss among women in public hospital maternity wards in Northern Ethiopia: A facility based case-control study	Mekango DE, Alemayehu M, Gebregergs GB, Medhanyie AA, Goba G.	2017	Excluded	Excluded by title/abstract
457	Determinants of anemia among pregnant mothers attending antenatal care in Dessie town health facilities, northern central Ethiopia, unmatched case -control study	Tadesse SE, Seid O, G/Mariam Y, Fekadu A, Wasihun Y, Endris K, Bitew A.	2017	Excluded	Excluded by title/abstract
458	Determinants of psychoactive substances use among Woldia University students in Northeastern Ethiopia	Adere A, Yimer NB, Kumsa H, Liben ML.	2017	Excluded	Excluded by title/abstract
459	DETERMINANTS OF PRETERM BIRTH AMONG MOTHERS WHO GAVE BIRTH AT A REFERRAL HOSPITAL, NORTHWEST ETHIOPIA: UNMATCHED CASE- CONTROL STUDY	Feleke S, Mengsit A, Kassa A, Dagne M, Getinet T, Kebede N, Guade M, Awoke M, Mulugeta G, Seyoum Z, Amare N.	2023	Excluded	Excluded by title/abstract
460	Service environment link and false discovery rate correction: Methodological considerations in population and health facility surveys	Tegegne TK, Chojenta C, Getachew T, Smith R, Loxton D.	2019	Excluded	Excluded by title/abstract
461	Socioeconomic inequality in stunting among under-5 children in Ethiopia: a decomposition analysis	Mohammed SH, Muhammad F, Pakzad R, Alizadeh S.	2019	Excluded	Excluded by title/abstract
462	Intention Toward Dietary Diversity Among Adult People Living With HIV in Public Hospitals in Southwest Ethiopia Using Theory of Planned Behavior. A Mixed Methods Study	Tekelehaimanot AN, Belachew T, Gudina EK, Getnet M, Amdisa D, Dadi LS.	2021	Excluded	Excluded by title/abstract
463	Clinical Outcomes and Prognostic Determinants of Surgically Treated Depressed Skull Fracture in Addis Ababa University Neurosurgical Teaching Hospitals: A Prospective Multicenter Observational Study	Hussein AA, Laeke T, Yohannes D.	2022	Excluded	Excluded by title/abstract
464	Determinants of mental illness in a rural Ethiopian adult population	Tafari S, Aboud FE, Larson CP.	1991	Excluded	Excluded by title/abstract
465	Determinants of active pulmonary tuberculosis in Ambo Hospital, West Ethiopia	Ephrem T, Mengiste B, Mesfin F, Godana W.	2015	Excluded	Excluded by title/abstract
466	Determinants of Male Partner Involvement during Antenatal Care among Pregnant Women in Gedeo Zone, South Ethiopia: A Case-Control Study	Mamo ZB, Kebede SS, Agidew SD, Belay MM.	2021	Excluded	Excluded by title/abstract
467	Determinants of premature rupture of membrane in Southern Ethiopia, 2017: case control study design	Workineh Y, Birhanu S, Kerie S, Ayalew E, Yihune M.	2018	Excluded	Excluded by title/abstract
468	Determinants of mortality among pediatric patients admitted to Wolaita Sodo University Comprehensive Specialized Hospital with acute bacterial meningitis, Southern Ethiopia: an unmatched case-control study	Borko UD, Gelgelu TB, Zema Z, Alemu A, Dendir G, Israel E, Abiso TL, Woldegeorgis BZ.	2023	Excluded	Excluded by title/abstract
469	Determinants of pre-eclampsia among pregnant women attending perinatal care in hospitals of the Omo district, Southern Ethiopia	Fikadu K, G/Meskel F, Getahun F, Chufamo N, Misiker D.	2021	Excluded	Excluded by title/abstract
470	Determinants of malaria infection in Dembia district, Northwest Ethiopia: a case-control study	Agegnehu F, Shimeka A, Berihun F, Tamir M.	2018	Excluded	Excluded by title/abstract
471	Social determinants of adult mortality from non-communicable diseases in northern Ethiopia, 2009-2015: Evidence from health and demographic surveillance site	Abera SF, Gebru AA, Biesalski HK, Ejeta G, Wienke A, Scherbaum V, Kantelhardt EJ.	2017	Excluded	Excluded by title/abstract
472	The magnitude and determinants of delayed initiation of antenatal care among pregnant women in Gambia; evidence from Gambia demographic and health survey data	Nigatu SG, Birhan TY.	2023	Excluded	Excluded by title/abstract
473	Social determinants of health: poverty, national infrastructure and investment	Douthit NT, Alemu HK.	2016	Excluded	Excluded by title/abstract
474	Determinants of neonatal sepsis among neonates admitted to the neonatal intensive care unit of public hospitals in Hawassa City Administration, Sidama Region, Ethiopia, 2020: an unmatched, case-control study	Bejitual K, Fikre R, Ashegu T, Zenebe A.	2022	Excluded	Excluded by title/abstract
475	Stunting and Its Determinants among Adolescent Girls: Findings from the Nutrition Surveillance Project, Northwest Ethiopia	Tariku A, Belew AK, Gonete KA, Hunegnaw MT, Muhammad EA, Demissie GD, Biks GA, Awoke T, Gelaye KA, Zeleke EG, Abebe Z, Gete AA, Yesuf ME, Abebe SM, Gete YK, Gelagay AA, Fekadu A, Muchie KF, Wassie MM.	2019	Excluded	Excluded by title/abstract
476	Households' willingness to pay and preferences for improved cook stoves in Ethiopia	Bersisa M, Heshmati A, Mekonnen A.	2021	Excluded	Excluded by title/abstract
477	Determinants of preterm birth among mothers who gave birth at public hospitals in the Amhara region, Ethiopia: A case-control study	Woday A, Muluneh MD, Sherif S.	2019	Excluded	Excluded by title/abstract
478	Climatic variables and malaria transmission dynamics in Jimma town, South West Ethiopia	Alemu A, Abebe G, Tsegaye W, Golassa L.	2011	Excluded	Excluded by title/abstract
479	Determinants of severe acute malnutrition among children aged 6-59 months in the pastoral community of Liban District, Guji Zone, Oromia Regional State, Southeastern Ethiopia: a case-control study	Gemechu DS, Worku Y, Alemu A, Gerema U.	2021	Excluded	Excluded by title/abstract
480	Determinants of blood sugar level among type I diabetic patients in Debre Tabor General Hospital, Ethiopia: a longitudinal study	Gobena MG, Kassie MZ.	2022	Excluded	Excluded by title/abstract
481	Determinants of alcohol use and khat chewing among Hawassa University students, Ethiopia: a cross sectional study	Kassa A, Wakgari N, Taddesse F.	2016	Excluded	Excluded by title/abstract
482	Application of two level count regression modeling on the determinants of fertility among married women in Ethiopia	Hussen NM.	2022	Excluded	Excluded by title/abstract
483	Food insecurity status and determinants among Urban Productive Safety Net Program beneficiary households in Addis Ababa, Ethiopia	Derso A, Bizuneh H, Keleb A, Ademas A, Adane M.	2021	Excluded	Excluded by title/abstract
484	Determinants of iodine deficiency in school children in different regions of Ethiopia	Cherinet A, Kelbessa U.	2000	Excluded	Excluded by title/abstract
485	Determinants of delay in timely treatment seeking for diarrheal diseases among mothers with under-five children in central Ethiopia: A case control study	Degefa G, Gebreslassie M, Meles KG, Jackson R.	2018	Excluded	Excluded by title/abstract
486	Availability and factors influencing community level handwashing facility in Ethiopia: Implication for prevention of infectious diseases	Odo DB, Mekonnen AG.	2021	Excluded	Excluded by title/abstract
487	Incidence of diabetes retinopathy and determinants of time to diabetes retinopathy among diabetes patients at Tikur Anbessa Hospital, Ethiopia: a retrospective follow up study	Azeze TK, Sisay MM, Zeleke EG.	2018	Excluded	Excluded by title/abstract
488	Determinant factors of home delivery among women in Northern Ethiopia: a case control study	Tsegay R, Aregay A, Kidanu K, Alemayehu M, Yohannes G.	2017	Excluded	Excluded by title/abstract
489	Determinants of neonatal mortality among newborns admitted in neonatal intensive care unit at Dilla University Referral Hospital in Gedeo Zone, Southern, Ethiopia: unmatched case control study	Adem A, Dache A, Dona A.	2021	Excluded	Excluded by title/abstract
490	Predictors of acute undernutrition among children aged 6 to 36 months in east rural Ethiopia: a community based nested case - control study	Egata G, Berhane Y, Worku A.	2014	Excluded	Excluded by title/abstract
491	Postnatal Care Service Utilisation in Ethiopia: Reflecting on 20 Years of Demographic and Health Survey Data	Mekonnen T, Dune T, Perz J, Ogbo FA.	2020	Excluded	Excluded by title/abstract
492	Determinants of acute diarrhoea among children under five years of age in Derashe District, Southern Ethiopia	Godana W, Mengistie B.	2013	Excluded	Excluded by title/abstract
493	A one-year community study of under-fives in rural Ethiopia: health and behavioural determinants of morbidity	Muhe L, Byass P, Freij L, Sandström A, Wall S.	1996	Excluded	Excluded by title/abstract
494	Trends of modern contraceptive use among young married women based on the 2000, 2005, and 2011 Ethiopian Demographic and Health Surveys: a multivariate decomposition analysis	Worku AG, Tessema GA, Zeleke AA.	2015	Excluded	Excluded by title/abstract
495	Determinants of repeated abortion among women of reproductive age attending health facilities in Northern Ethiopia: a case-control study	Alemayehu M, Yebyo H, Medhanyie AA, Bayray A, Fantahun M, Goba GK.	2017	Excluded	Excluded by title/abstract
496	Prevalence of khat chewing and its effect on academic performance in Sidama zone, Southern Ethiopia	Kassa A, Loha E, Esaiyas A.	2017	Excluded	Excluded by title/abstract
497	The occurrence and driver characteristics associated with motor vehicle injuries in Addis Ababa, Ethiopia	Dessie T, Larson CP.	1991	Excluded	Excluded by title/abstract
498	Determinants of perception on soil erosion and investment in watershed management: Evidence from Awash Basin in Ethiopia	Kenee FB, Feyisa A.	2020	Excluded	Excluded by title/abstract
499	Exploring households' resilience to climate change-induced shocks using Climate Resilience Index in Dinki watershed, central highlands of Ethiopia	Asmamaw M, Mereta ST, Ambelu A.	2019	Excluded	Excluded by title/abstract
500	Burden and Determinants of Smoking among Prisoners with Respiratory Tract Infection: A Cross-Sectional Study of Nine Major Prison Setups in Northern Ethiopia	Abera SF, Adane K.	2016	Excluded	Excluded by title/abstract
501	Determinants of diarrhoeal diseases: a community based study in urban south western Ethiopia	Mekasha A, Tesfahun A.	2003	Excluded	Excluded by title/abstract
502	Socio-economic determinants of health and physical fitness in southern Ethiopia	Kimhi A.	2003	Excluded	Excluded by title/abstract
503	Magnitude and determinants of surgical site infecion among women underwent cesarean section in Ayder comprehensive specialized hospital Mekelle City, Tigray region, Northern Ethiopia, 2016	Wendmagegn TA, Abera GB, Tsehaye WT, Gebresslasie KB, Tella BG.	2018	Excluded	Excluded by title/abstract
504	Level of Mothers'/Caregivers' Healthcare-Seeking Behavior for Child's Diarrhea, Fever, and Respiratory Tract Infections and Associated Factors in Ethiopia: A Systematic Review and Meta-Analysis	Zenebe GA, Gebretsadik S, Muche T, Sisay D, Meno A, Hareru HE, Debela BG.	2022	Excluded	Excluded by title/abstract
505	Advanced stage presentation and its determinant factors among colorectal cancer patients in Amhara regional state Referral Hospitals, Northwest Ethiopia	Wassie M, Beshah DT, Tiruneh YM.	2022	Excluded	Excluded by title/abstract
506	Determinants of Podoconiosis in Bensa District, Sidama Region, Ethiopia: A case control study	Hailu M, Chea N, Ali MM, Hailu M.	2023	Excluded	Excluded by title/abstract
507	Predictors of success of trial of labor after cesarean section: A nested case-control study at public hospitals in Eastern Ethiopia	Tefera M, Assefa N, Teji Roba K, Gedefa L.	2021	Excluded	Excluded by title/abstract
508	Determinants of non-Hodgkin's lymphoma at Felegehiwot specialized hospital, North West Ethiopia: A case-control study	Chekol D, Bedimo M, Mulugeta Y, Bantie GM.	2020	Excluded	Excluded by title/abstract
509	Incidence and determinants of hematotoxicity in acute lymphoblastic leukemia children who received 6-mercaptopurine based maintenance therapy in Addis Ababa, Ethiopia	Ali AM, Adam H, Hailu D, Coenen MJH, Howe R, Abula T.	2023	Excluded	Excluded by title/abstract
510	Clearing the backlog: trichiasis surgeon retention and productivity in northern Ethiopia	Habtamu E, Rajak SN, Gebre T, Zerihun M, Genet A, Emerson PM, Burton MJ.	2011	Excluded	Excluded by title/abstract
511	Case-control study on determinants of uterine rupture among mothers who gave birth at Hawassa University comprehensive specialized hospital	Feleke G, Tantu T, Zewdu D, Gedefawu A, Wondosen M, Gunta M.	2023	Excluded	Excluded by title/abstract
512	Magnitude of metabolic syndrome and its predictors among patients on second-generation antipsychotic drugs at six psychiatry clinics and mental hospitals, in Addis Ababa, Ethiopia, 2019; Multicenter cross-sectional study	Amogne G, Alemu T, Tadesse T, Mullu A.	2021	Excluded	Excluded by title/abstract
513	A systematic review and meta-analysis of HIV associated neurocognitive disorders (HAND) among people with HIV in Ethiopia	Zenebe Y, Akele B, W/Selassie M, Necho M.	2021	Excluded	Excluded by title/abstract
514	What is the community's knowledge and understanding regarding epilepsy? Epilepsy knowledge and its determinants among residents of Debub Bench District, Bench Sheko Zone, Southwest Ethiopia, 2019: a cross-sectional study	Legesse E, Nigussie T, Kebede Y, Aman M, Chaka M, Tilahun D.	2022	Excluded	Excluded by title/abstract
515	Determinants and adverse perinatal outcomes of low birth weight newborns delivered in Hawassa University Comprehensive Specialized Hospital, Ethiopia: a cohort study	Desta M, Tadese M, Kassie B, Gedefaw M.	2019	Excluded	Excluded by title/abstract
516	Determinants of fatal car accident risk in Finote Selam town, Northwest Ethiopia	Tadege M.	2020	Excluded	Excluded by title/abstract
517	Towards universal health coverage: The level and determinants of enrollment in the Community-Based Health Insurance (CBHI) scheme in Ethiopia: A systematic review and meta-analysis	Habte A, Tamene A, Ejajo T, Dessu S, Endale F, Gizachew A, Sulamo D.	2022	Excluded	Excluded by title/abstract
518	Magnitude, relationship and determinants of attention deficit hyperactivity disorder and depression among University of Gondar undergraduate students, Northwest Ethiopia, 2022: Non-recursive structural equation modeling	Tilahun WM, Wolde HF, Gebreegziabher ZA, Abebaw WA, Simegn MB, Tadesse AA.	2023	Excluded	Excluded by title/abstract
519	Only half of the mothers practiced early initiation of breastfeeding in Northwest Ethiopia, 2015	Tariku A, Biks GA, Wassie MM, Worku AG, Yenit MK.	2017	Excluded	Excluded by title/abstract
520	Incidence of respiratory distress and its predictors among neonates admitted to the neonatal intensive care unit, Black Lion Specialized Hospital, Addis Ababa, Ethiopia	Aynalem YA, Mekonen H, Akalu TY, Habtewold TD, Endalamaw A, Petrucka PM, Shiferaw WS.	2020	Excluded	Excluded by title/abstract
521	Reasons for low utilization of intrauterine device utilisation amongst short term contraceptive users in Hossana town, Southern Ethiopia: a qualitative study	Woldeyohannes D, Arega A, Mwanri L.	2022	Excluded	Excluded by title/abstract
522	Spatial distribution and determinants of stunting, wasting and underweight in children under-five in Ethiopia	Kuse KA, Debeko DD.	2023	Excluded	Excluded by title/abstract
523	Patient delay in seeking tuberculosis diagnosis and associated factors in Hadiya Zone, Southern Ethiopia	Fuge TG, Bawore SG, Solomon DW, Hegana TY.	2018	Excluded	Excluded by title/abstract
524	Prevalence and determinants of early onset neonatal sepsis at two selected public referral hospitals in the Northwest Ethiopia: a cross-sectional study	Akalu TY, Aynalem YA, Shiferaw WS, Desta M, Amha H, Getaneh D, Asmare B, Alamneh YM.	2023	Excluded	Excluded by title/abstract
525	The relationship between postpartum depression and appropriate infant feeding practice in eastern zone of Tigray, Ethiopia: A comparative cross-sectional study	Weldu A, Belachew A, Yilma M.	2023	Excluded	Excluded by title/abstract
526	Risk Factors for Maternal Mortality in Rural Tigray, Northern Ethiopia: A Case-Control Study	Godefay H, Byass P, Graham WJ, Kinsman J, Mulugeta A.	2015	Excluded	Excluded by title/abstract
527	Undernutrition and associated factors among children aged 6-59 months in East Belesa District, northwest Ethiopia: a community based cross-sectional study	Fentahun W, Wubshet M, Tariku A.	2016	Excluded	Excluded by title/abstract
528	Assessment of seasonality in soil-transmitted helminth infections across 14 schools in Jimma Town, Ethiopia	Mekonnen Z, Getachew M, Bogers J, Vercruysse J, Levecke B.	2019	Excluded	Excluded by title/abstract
529	Magnitude of Induced Abortion and Associated Factors among Female Students of Hawassa University, Southern Region, Ethiopia, 2019	Sahile AT, Beyene MS.	2020	Excluded	Excluded by title/abstract
530	Stigma towards a neglected tropical disease: felt and enacted stigma scores among podoconiosis patients in Northern Ethiopia	Deribe K, Tomczyk S, Mousley E, Tamiru A, Davey G.	2013	Excluded	Excluded by title/abstract
531	Assessment of availability and challenges of WHO recommended priority life-saving medicines for under five-year children in primary public health facilities of Amhara region	Ezezew M, Yehualaw A, Demsie DG.	2023	Excluded	Excluded by title/abstract
532	Adolescents' Contraceptive Uptake in Ethiopia: A Meta-Analysis	Mekonnen AG, Odo DB, Nigatu D.	2022	Excluded	Excluded by title/abstract
533	Determinants of institutional delivery service utilization in Ethiopia: a population based cross sectional study	Berelie Y, Yeshiwas D, Yismaw L, Alene M.	2020	Excluded	Excluded by title/abstract
534	Factors associated with early sexual initiation among preparatory and high school youths in Woldia town, northeast Ethiopia: a cross-sectional study	Kassahun EA, Gelagay AA, Muche AA, Dessie AA, Kassie BA.	2019	Excluded	Excluded by title/abstract
535	Twin deliveries in a zonal hospital: ten years retrospective study	Gessessew A.	2007	Excluded	Excluded by title/abstract
536	Time for action: Intimate partner violence troubles one third of Ethiopian women	Yitbarek K, Woldie M, Abraham G.	2019	Excluded	Excluded by title/abstract
537	Determinants of stillbirth in Bonga General and Mizan Tepi University Teaching Hospitals southwestern Ethiopia, 2016: a case-control study	Welegebriel TK, Dadi TL, Mihrete KM.	2017	Excluded	Excluded by title/abstract
538	Hotspots of unimproved sources of drinking water in Ethiopia: mapping and spatial analysis of Ethiopia demographic and health survey Data 2016	Bogale GG.	2020	Excluded	Excluded by title/abstract
539	Satisfaction of health informatics professionals with Ethiopian health system: the case of three zones in Ethiopia	Gilano G, Sako S, Boranto B, Haile F, Hassen H.	2023	Excluded	Excluded by title/abstract
540	Undernutrition and associated risk factors among school age children in Addis Ababa, Ethiopia	Degarege D, Degarege A, Animut A.	2015	Excluded	Excluded by title/abstract
541	Factors Determining Treatment Success in Children with Drug-Sensitive Tuberculosis in Ethiopia: A Three-Year Retrospective Analysis	Habte D, Tadesse Y, Bekele D, Alem G, Jerene D, Hiruy N, Gashu Z, Anteneh T, Datiko DG, Kassie Y, Suarez PG, Melese M.	2020	Excluded	Excluded by title/abstract
542	Neonatal mortality in Ethiopia: trends and determinants	Mekonnen Y, Tensou B, Telake DS, Degefie T, Bekele A.	2013	Excluded	Excluded by title/abstract
543	The Prevalence and Associated Factors of Suicidal Attempt Among Medical Students in Addis Ababa Ethiopia	Tsegay L, Tesfaye G, Ayano G.	2021	Excluded	Excluded by title/abstract
544	Comparative assessment of overweight/obesity among rural and urban reproductive-age women in Ethiopia: Evidence from a cross-sectional 2016 national survey	Dagnew GW, Asresie MB.	2021	Excluded	Excluded by title/abstract
545	Individual and community level determinants of childhood full immunization in Ethiopia: a multilevel analysis	Abadura SA, Lerebo WT, Kulkarni U, Mekonnen ZA.	2015	Excluded	Excluded by title/abstract
546	Prevalence of Diabetic Foot Ulcer and Associated Factors among Adult Diabetic Patients on Follow-Up Clinic at Jimma Medical Center, Southwest Ethiopia, 2019: An Institutional-Based Cross-Sectional Study	Abdissa D, Adugna T, Gerema U, Dereje D.	2020	Excluded	Excluded by title/abstract
547	Home birth and its determinants among antenatal care-booked women in public hospitals in Wolayta Zone, southern Ethiopia	Siyoum M, Astatkie A, Mekonnen S, Bekele G, Taye K, Tenaw Z, Yohannes Z, Kassaye Z.	2018	Excluded	Excluded by title/abstract
548	Determinants of fertility in rural Ethiopia: the case of Butajira Demographic Surveillance System (DSS)	Mekonnen W, Worku A.	2011	Excluded	Excluded by title/abstract
549	Knowledge of Abortion Legislation Towards Induced Abortion Among Female Preparatory School Students in Dabat District, Ethiopia	Kebede MM, Bazie BB, Abate GB, Zeleke AA.	2016	Excluded	Excluded by title/abstract
550	Determinants of BCG vaccination coverage in Ethiopia: a cross-sectional survey	Tsehay AK, Worku GT, Alemu YM.	2019	Excluded	Excluded by title/abstract
551	Postpartum modern contraception utilization and its determinants in Ethiopia: A systematic review and meta-analysis	Wakuma B, Mosisa G, Etafa W, Mulisa D, Tolossa T, Fetensa G, Besho M, Gebre M, Tsegaye R.	2020	Excluded	Excluded by title/abstract
552	Prevalence and determinant factors of hookworm infection among school age children in Jawe district, NorthWest Ethiopia	Hailu T, Mulu W, Abera B.	2019	Excluded	Excluded by title/abstract
553	Genetic and environmental determinants in the pathogenesis of allergic diseases	Geller-Bernstein C.	1997	Excluded	Excluded by title/abstract
554	Role of awareness on cervical cancer screening uptake among HIV positive women in Addis Ababa, Ethiopia: A cross-sectional study	Emru K, Abebaw TA, Abera A.	2021	Excluded	Excluded by title/abstract
555	Determinants of measles vaccination dropout among 12 - 23 months aged children in pastoralist community of Afar, Ethiopia	Hailu C, Fisseha G, Gebreyesus A.	2022	Excluded	Excluded by title/abstract
556	Predictors of community acquired childhood pneumonia among 2-59 months old children in the Amhara Region, Ethiopia	Chanie MG, Melaku MS, Yalew M, Arefaynie M, Bitew G, Amsalu ET, Kefale B, Muche A, Fentaw Z, Dewau R, Adane B, Damtie Y, Ayele WM, Ewunetie GE, Adane M.	2021	Excluded	Excluded by title/abstract
557	Perception towards cardiovascular diseases preventive practices among bank workers in Hossana town using the health belief model	Amdemariam LK, Watumo AM, Sibamo EL, Agide FD.	2022	Excluded	Excluded by title/abstract
558	Why gone too soon? Examining social determinants of neonatal deaths in northwest Ethiopia using the three delay model approach	Bogale TN, Worku AG, Bikis GA, Kebede ZT.	2017	Excluded	Excluded by title/abstract
559	Multiple Agricultural Production Efficiency in Horro District of Horro Guduru Wollega Zone, Western Ethiopia, Using Hierarchical-Based Cluster Data Envelopment Analysis	Tesema T, Gebissa B.	2022	Excluded	Excluded by title/abstract
560	Prevalence, trend and determinants of adolescent childbearing in Burundi: a multilevel analysis of the 1987 to 2016-17 Burundi Demographic and Health Surveys data	Nibaruta JC, Kamana B, Chahboune M, Chebabe M, Elmadani S, Turman JE Jr, Guennouni M, Amor H, Baali A, Elkhoudri N.	2022	Excluded	Excluded by title/abstract
561	Prevalence and environmental determinants of cutaneous leishmaniasis in rural communities in Tigray, northern Ethiopia	Yohannes M, Abebe Z, Boelee E.	2019	Excluded	Excluded by title/abstract
562	Determinants of Ethiopian Women's Attitudes Toward Wife Beating	Wencheko E, Tadesse M.	2020	Excluded	Excluded by title/abstract
563	Maternal and child characteristics and health practices affecting under-five mortality: A matched case control study in Gamo Gofa Zone, Southern Ethiopia	Shifa GT, Ahmed AA, Yalew AW.	2018	Excluded	Excluded by title/abstract
564	Prevalence and Factors Associated with Teenage Pregnancy, Northeast Ethiopia, 2017: A Cross-Sectional Study	Ayanaw Habitu Y, Yalew A, Azale Bisetegn T.	2018	Excluded	Excluded by title/abstract
565	Predicting binge drinking among university students: Application of integrated behavioral model	Gutema H, Debela Y, Walle B, Reba K, Shibabaw T, Disasa T.	2021	Excluded	Excluded by title/abstract
566	Seasonality and determinants of child growth velocity and growth deficit in rural southwest Ethiopia	Fentahun N, Belachew T, Coates J, Lachat C.	2018	Excluded	Excluded by title/abstract
567	Development and validation of a nomogram for the prediction of late culture conversion among multi-drug resistant tuberculosis patients in North West Ethiopia: An application of prediction modelling	Anley DT, Akalu TY, Merid MW, Dessie AM, Zemene MA, Demissie B, Arage G.	2022	Excluded	Excluded by title/abstract
568	Pathways through homelessness among women in Addis Ababa, Ethiopia: A qualitative study	Haile K, Umer H, Fanta T, Birhanu A, Fejo E, Tilahun Y, Derajew H, Tadesse A, Zienawi G, Chaka A, Damene W.	2020	Excluded	Excluded by title/abstract
569	Determinants of Knowledge, Attitude and Practice towards preventive measures of COVID-19 among adult residencies in Silte zone, Southern Ethiopia	Kedir S, Yesse M, Muze M, Argaw B, Dengo M, Nesre T, Jemal M, Abdella B, Hamdala F, Saliya A, Mussa T, Kassim I, Kedir A, Dilebo T, Sunkemo A, Badege Y, Ensarmu D, Abebe D, Desalegn A, Ayelign H.	2022	Excluded	Excluded by title/abstract
570	Predictors of immunization coverage among 12-23 month old children in Ethiopia: systematic review and meta-analysis	Nour TY, Farah AM, Ali OM, Osman MO, Aden MA, Abate KH.	2020	Excluded	Excluded by title/abstract
571	Determinants of WHO recommended COVID-19 prevention measures among pregnant women attending antenatal care during the third wave of COVID-19 in eastern Ethiopia, 2021	Alemayehu A, Yusuf M, Demissie A, Abdullahi Y, Oljira L, Assefa N.	2023	Excluded	Excluded by title/abstract
572	Ethiopian teachers: their knowledge, attitude and practice towards epilepsy	Gebrewold MA, Enquselassie F, Teklehaimanot R, Gugssa SA.	2016	Excluded	Excluded by title/abstract
573	Occurrence of asymptomatic malaria infection and living conditions in the lowlands of Ethiopia: a community-based cross-sectional study	Goshu EM, Zerefa MD, Tola HH.	2022	Excluded	Excluded by title/abstract
574	Determinants of knowledge, attitudes, and practices in relation to HIV/AIDS and other STIs among people with disabilities in North-Shewa zone, Ethiopia	Mekonnen AG, Bayleyegn AD, Aynalem YA, Adane TD, Muluneh MA, Zeru AB.	2020	Excluded	Excluded by title/abstract
575	Determinants of COVID-19 vaccine acceptance in Ethiopia: A systematic review and meta-analysis	Mose A, Wasie A, Shitu S, Haile K, Timerga A, Melis T, Sahle T, Zewdie A.	2022	Excluded	Excluded by title/abstract
576	Poor glycemic control and associated factors among pediatric diabetes mellitus patients in northwest Ethiopia, 2020: facility-based cross sectional retrospective study design	Kidie AA, Ayal BG, Ayele T, Fentie EA, Lakew AM.	2022	Excluded	Excluded by title/abstract
577	Exploring the patterns of multisectoral approach in fighting COVID-19 Pandemic in SNNPR, Ethiopia: A qualitative case study approach	Ali AA, Usman AM, Badebo FB, Tilahun SH.	2022	Excluded	Excluded by title/abstract
578	Preventive practices toward sexually transmitted infections and their determinants among young people in Ethiopia: A protocol for systematic review and meta-analysis	Anbesu EW, Aychiluhm SB, Alemayehu M.	2022	Excluded	Excluded by title/abstract
579	Factors influencing adolescent birth outcome	Ali M, Lulseged S.	1997	Excluded	Excluded by title/abstract
580	Dynamics of stunting from childhood to youthhood in Ethiopia: Evidence from the Young Lives panel data	Astatkie A.	2020	Excluded	Excluded by title/abstract
581	Having a latrine facility is not a guarantee for eliminating open defecation owing to socio-demographic and environmental factors: The case of Machakel district in Ethiopia	Temesgen A, Molla Adane M, Birara A, Shibabaw T.	2021	Excluded	Excluded by title/abstract
582	Determinants of syphilis infection among pregnant women attending antenatal care in hospitals of Wolaita zone, Southern Ethiopia, 2020	Lendado TA, Tekle T, Dawit D, Daga WB, Diro CW, Arba MA, Tekle T.	2022	Excluded	Excluded by title/abstract
583	Determinants of post-stroke depression among stroke survivors at University of Gondar Hospital, Northwest Ethiopia: a case-control study	Fantu E, Hailu W, Bekele N, Tsegaye T, Tadesse M, Asres MS.	2022	Excluded	Excluded by title/abstract
584	Determinants of undernutrition among children under-five years old in southern Ethiopia: does pregnancy intention matter? A community-based unmatched case-control study	Shaka MF, Woldie YB, Lola HM, Olkamo KY, Anbasse AT.	2020	Excluded	Excluded by title/abstract
585	Spatial farming systems diversity and micronutrient intakes of rural children in Ethiopia	Moges T, Brouwer ID, Delbiso TD, Remans R, Baudron F, Belachew T, Groot JCJ.	2022	Excluded	Excluded by title/abstract
586	Attrition of health extension workers in Ethiopia: trends, regional variations and determinants - a mixed methods study of 15 years of experience	Wolde HM, Tekle MG, Alemayehu YK, Gebre EG, Teklu AM.	2023	Excluded	Excluded by title/abstract
587	Availability and affordability of children essential medicines in health facilities of southern nations, nationalities, and people region, Ethiopia: key determinants for access	Tadesse T, Abuye H, Tilahun G.	2021	Excluded	Excluded by title/abstract
588	Incidence and Determinants of Chemotherapy Associated Thromboembolic Events among Ethiopian Patients Treated for Solid Malignancy: A Retrospective Cross-Sectional Study	Yabeyu AB, Hussen SU, Tigneh W, Fentie AM.	2022	Excluded	Excluded by title/abstract
589	Infection prevention and control compliance of healthcare workers towards COVID-19 in conflict-affected public hospitals of Ethiopia	Daba C, Atamo A, Gebretsadik Weldehanna D, Oli A, Debela SA, Luke AO, Gebrehiwot M.	2023	Excluded	Excluded by title/abstract
590	Changes in birthweight distribution from 1973 to 1982 in Addis Ababa	Green-Abate C.	1986	Excluded	Excluded by title/abstract
591	Determinants of mother to child HIV transmission (HIV MTCT); a case control study in governmental health centers of East Gojjam Zone, Northwest Ethiopia, 2019	Tariku MK.	2022	Excluded	Excluded by title/abstract
592	A one-year community study of under-fives in rural Ethiopia: patterns of morbidity and public health risk factors	Muhe L, Byass P, Freij L, Sandström A, Wall S.	1995	Excluded	Excluded by title/abstract
593	Clinical ethical practice and associated factors in healthcare facilities in Ethiopia: a cross-sectional study	Tafesse N, Samuel A, Geta A, Desalegn F, Gebru L, Tadele T, Genet E, Abate M, Jemal K.	2022	Excluded	Excluded by title/abstract
594	Level and determinants of food insecurity in East and West Gojjam zones of Amhara Region, Ethiopia: a community based comparative cross-sectional study	Motbainor A, Worku A, Kumie A.	2016	Excluded	Excluded by title/abstract
595	Determinants of pneumonia among 2-59 months old children at Debre Markos referral hospital, Northwest Ethiopia: a case-control study	Getaneh S, Alem G, Meseret M, Miskir Y, Tewabe T, Molla G, Belay YA.	2019	Excluded	Excluded by title/abstract
596	Factors associated with incomplete childhood immunization in Arbegona district, southern Ethiopia: a case--control study	Negussie A, Kassahun W, Assegid S, Hagan AK.	2016	Excluded	Excluded by title/abstract
597	Precancerous lesions of the cervix and its determinants among Ethiopian women: Systematic review and meta-analysis	Tsehay B, Afework M.	2020	Excluded	Excluded by title/abstract
598	Structural, programmatic, and sociocultural intersectionality of gender influencing access-uptake of reproductive, maternal, and child health services in developing regions of Ethiopia: A qualitative study	Kebede Y, Teshome F, Binu W, Kebede A, Seid A, Kasaye HK, Alemayehu YK, Tekalign W, Medhin G, Abera Y, Tadesse D, Gerbaba MJ.	2023	Excluded	Excluded by title/abstract
599	Determinants of Maternal Near Miss in Western Ethiopia	Kumela L, Tilahun T, Kifle D.	2020	Excluded	Excluded by title/abstract
600	Non-adherence to anti-tuberculosis treatment and determinant factors among patients with tuberculosis in northwest Ethiopia	Adane AA, Alene KA, Koye DN, Zeleke BM.	2013	Excluded	Excluded by title/abstract
601	Determinants of mothers' treatment of diarrhea in rural Ethiopia	Olango P, Aboud F.	1990	Excluded	Excluded by title/abstract
602	The effect of COVID-19 on poor treatment control among ambulatory Hypertensive and/or Diabetic patients in Northwest Ethiopia	Ayele TA, Shibru H, Mequanent Sisay M, Melese T, Fentie M, Azale T, Belachew T, Shitu K, Alamneh TS.	2022	Excluded	Excluded by title/abstract
603	Levels of HIV/AIDS stigma and associated factors among sexually active Ethiopians: analysis of 2016 Ethiopian Demographic and Health Survey Data	Feyasa MB, Gebre MN, Dadi TK.	2022	Excluded	Excluded by title/abstract
604	Glycemic control among children with type 1 diabetes mellitus and its determinants in a resource-limited setting	Fantahun B, Leulseged TW.	2022	Excluded	Excluded by title/abstract
605	Prevalence of anti-seizure medication nonadherence and its associated factors, among people with epilepsy in North Shewa, Ethiopia, 2021	Solomon Y, Teshome Y, Ejigu S, Bezabih M.	2023	Excluded	Excluded by title/abstract
606	Magnitude and Determinant Factors of Postpartum Depression Among Mothers Attending Their Postnatal and Vaccination Services at Public Health Institutions of Addis Ababa, Ethiopia	Wake GE, Fitie GW, Ashenafi B, Tadese M, Tessema SD.	2022	Excluded	Excluded by title/abstract
607	Inadequate Hand Washing, Lack of Clean Drinking Water and Latrines as Major Determinants of Cholera Outbreak in Somali Region, Ethiopia in 2019	Challa JM, Getachew T, Debella A, Merid M, Atnafe G, Eyeberu A, Birhanu A, Regassa LD.	2022	Excluded	Excluded by title/abstract
608	Blood pressure control status of patients with hypertension on treatment in Dessie City Northeast Ethiopia	Fentaw Z, Adamu K, Wedajo S.	2022	Excluded	Excluded by title/abstract
609	Household latrine utilization and associated factors in semi-urban areas of northeastern Ethiopia	Asnake D, Adane M.	2020	Excluded	Excluded by title/abstract
610	Seasonal variation in the prevalence of acute undernutrition among children under five years of age in east rural Ethiopia: a longitudinal study	Egata G, Berhane Y, Worku A.	2013	Excluded	Excluded by title/abstract
611	Determinants of stunting among children aged 6-59 months at Kindo Didaye woreda, Wolaita Zone, Southern Ethiopia: Unmatched case control study	Batiro B, Demissie T, Halala Y, Anjulo AA.	2017	Excluded	Excluded by title/abstract
612	Social Health Insurance and Healthcare Seeking Behavior in Urban Ethiopia	Zarepour Z, Mebratie A, Shamebo D, Shigute Z, Alemu G, Bedi AS.	2023	Excluded	Excluded by title/abstract
613	Maternal delays and unfavourable newborn outcomes among skilled deliveries in public hospitals of Hadiya Zone, Southern Ethiopia: a case-control study	Erjino DS, Mekiso AB, Woiloro LA, Arficho TT, Watumo AM, Katiso NA, Ermolo TL.	2022	Excluded	Excluded by title/abstract
614	Inequitable Utilization of Neonatal Health Services in Southwest Ethiopia: The Effects of Socioeconomic Disparities	Yitbarek K, Hurlburt S, Hagen TP, Berhane M, Abraham G, Adamu A, Tsega G, Woldie M.	2021	Excluded	Excluded by title/abstract
615	Modeling the determinant of time to age at first marriage among women in Ethiopia using Cox models with mixed effects	Gobena MG, Berelie Y.	2022	Excluded	Excluded by title/abstract
616	Cataract surgery in Southern Ethiopia: distribution, rates and determinants of service provision	Habtamu E, Eshete Z, Burton MJ.	2013	Excluded	Excluded by title/abstract
617	Attitude and level of COVID-19 vaccination and its determinants among patients with chronic disease visiting Debre Tabor Comprehensive Specialized Hospital, Northwest Ethiopia: A cross-sectional study	Dagnew Baye N, Agegnehu Teshome A, Agimas Ayenew A, Tilahun Mulu A, Chekol Abebe E, Tilahun Muche Z.	2022	Excluded	Excluded by title/abstract
618	Dietary and non-dietary determinants of linear growth status of infants and young children in Ethiopia: Hierarchical regression analysis	Mohammed SH, Habtewold TD, Tegegne BS, Birhanu MM, Sissay TA, Larijani B, Esmaillzadeh A.	2019	Excluded	Excluded by title/abstract
619	Determinants of willingness to pay for community-based health insurance scheme among households in rural community of southern Ethiopia	Abebe Y, Belayneh F.	2023	Excluded	Excluded by title/abstract
620	Post-abortion family planning utilization and associated factors in health facilities of Wolaita Zone, Southern Ethiopia: Mixed study	Tekle Lencha T, Alemayehu Gube A, Mesele Gessese M, Tsegay Abadi M.	2022	Excluded	Excluded by title/abstract
621	Bayesian Analysis of Predictors of Incomplete Vaccination against Polio among Children Aged 12-23 Months in Ethiopia	Chikako TU, Seidu AA, Hagan JE Jr, Aboagye RG, Ahinkorah BO.	2021	Excluded	Excluded by title/abstract
622	Protein-energy malnutrition in urban children: prevalence and determinants	Getaneh T, Assefa A, Tadesse Z.	1998	Excluded	Excluded by title/abstract
623	Determinants of Rural Household Food Security Status in North Shewa Zone, Amhara Region, Ethiopia	Fikire AH, Zegeye MB.	2022	Excluded	Excluded by title/abstract
624	Trends and Spatio-temporal variation of female genital mutilation among reproductive-age women in Ethiopia: a Spatio-temporal and multivariate decomposition analysis of Ethiopian demographic and health surveys	Tesema GA, Agegnehu CD, Teshale AB, Alem AZ, Liyew AM, Yeshaw Y, Kebede SA.	2020	Excluded	Excluded by title/abstract
625	Mental health impact on the unmet need for family planning and fertility rate in rural Ethiopia: a population-based cohort study	Catalao R, Medhin G, Alem A, Dewey M, Prince M, Hanlon C.	2020	Excluded	Excluded by title/abstract
626	The effects of completion of continuum of care in maternal health services on adverse birth outcomes in Northwestern Ethiopia: a prospective follow-up study	Zelka MA, Yalew AW, Debelew GT.	2022	Excluded	Excluded by title/abstract
627	Treatment outcomes of diabetic ketoacidosis among diabetes patients in Ethiopia. Hospital-based study	Mekonnen GA, Gelaye KA, Gebreyohannes EA, Abegaz TM.	2022	Excluded	Excluded by title/abstract
628	HIV serostatus disclosure and associated factors among HIV positive pregnant and lactating women at Nekemte public health facilities, western Ethiopia	Tolossa T, Wakuma B, Besho M, Mulisa D, Fekadu G, Bayisa L, Tsegaye R.	2021	Excluded	Excluded by title/abstract
629	Determinants of maternal knowledge of neonatal danger signs among postnatal mothers visiting neonatal intensive care unit, north Central Ethiopia, 2019: a cross-sectional study	Bayih WA, Birhan BM, Yeshambel A, Asfaw M.	2020	Excluded	Excluded by title/abstract
630	Determinants of neonatal sepsis among neonates in the northwest part of Ethiopia: case-control study	Alemu M, Ayana M, Abiy H, Minuye B, Alebachew W, Endalamaw A.	2019	Excluded	Excluded by title/abstract
631	Determinants of exit-knowledge of ambulatory patients on their dispensed medications: The case in the outpatient pharmacy of Mizan-Tepi University Teaching Hospital, Southwest Ethiopia	Welday Kahssay S, Mulugeta P.	2022	Excluded	Excluded by title/abstract
632	Drivers of land use/land cover changes in Munessa-Shashemene landscape of the south-central highlands of Ethiopia	Kindu M, Schneider T, Teketay D, Knoke T.	2015	Excluded	Excluded by title/abstract
633	Respectful family planning service provision in Sidama zone, Southern Ethiopia	Siyoum M, Astatkie A, Tenaw Z, Abeje A, Melese T.	2020	Excluded	Excluded by title/abstract
634	Determinants of stunting among under-five children in Ethiopia: a multilevel mixed-effects analysis of 2016 Ethiopian demographic and health survey data	Fantay Gebru K, Mekonnen Haileselassie W, Haftom Temesgen A, Oumer Seid A, Afework Mulugeta B.	2019	Excluded	Excluded by title/abstract
635	Adolescent-Parent Communication on Sexual and Reproductive Health issues in Ethiopia: A Systematic Review and Meta-analysis	Eshete A, Shewasinad S.	2020	Excluded	Excluded by title/abstract
636	Depression and associated factors among parents of children diagnosed with cancer at Tikur Anbessa Specialized Hospital, Addis Ababa, Ethiopia	Mekonnen H, Gebreyohannis GT, Cherie A.	2020	Excluded	Excluded by title/abstract
637	Utilisation of health management information and its determinant factors among health professionals working at public health facilities in North Wollo Zone, Northeast Ethiopia: a cross-sectional study	Ngusie HS, Ahmed MH, Kasaye MD, Kanfe SG.	2022	Excluded	Excluded by title/abstract
638	Determinants of plant community along environmental gradients in Geramo forest, the western escarpment of the rift valley of Ethiopia	Getaneh ZA, Demissew S, Woldu Z, Aynekulu E.	2023	Excluded	Excluded by title/abstract
639	Overweight and obesity among children under five in Ethiopia: further analysis of 2016 national demographic health survey: a case control study	Weldearegay HG, Gebrehiwot TG, Abrha MW, Mulugeta A.	2019	Excluded	Excluded by title/abstract
640	The effect of catchment based mentorship on quality of maternal and newborn care in primary health care facilities in Tigray Region, Northern Ethiopia: A controlled quasi-experimental study	Weldearegay HG, Kahsay AB, Godefay H, Petrucka P, Medhanyie AA.	2022	Excluded	Excluded by title/abstract
641	Factors associated with safe child feces disposal in Ethiopia, India, and Zambia	Beardsley R, Cronk R, Tracy W, Fleming L, Ng'ambi M, Tidwell JB, Manga M.	2021	Excluded	Excluded by title/abstract
642	Determinants of desire for more children among women in Ethiopia	Muluneh MW, Moyehodie YA.	2021	Excluded	Excluded by title/abstract
643	Bacterial Profile, Antimicrobial Susceptibility Pattern, and Associated Factors among Dental Caries-Suspected Patients Attending the Ayder Comprehensive Specialized Hospital and Private Dental Clinic in Mekelle, Northern Ethiopia	Kiros A, Saravanan M, Niguse S, Gebregziabher D, Kahsay G, Dhandapani R, Paramasivam R, Araya T, Asmelash T.	2022	Excluded	Excluded by title/abstract
644	A practical measure of health facility efficiency: an innovation in the application of routine health information to determine health worker productivity in Ethiopia	Hasan MZ, Dinsa GD, Berman P.	2021	Excluded	Excluded by title/abstract
645	Migrant Women's Health and Safety: Why Do Ethiopian Women Choose Irregular Migration to the Middle East for Domestic Work?	Shewamene Z, Zimmerman C, Hailu E, Negeri L, Erulkar A, Anderson E, Lo Y, Jackson O, Busza J.	2022	Excluded	Excluded by title/abstract
646	Risk factors for precancerous cervical lesion among women screened for cervical cancer in south Ethiopia: Unmatched case-control study	Beyene T, Akibu M, Bekele H, Seyoum W.	2021	Excluded	Excluded by title/abstract
647	Prevalence of Pulmonary Tuberculosis among Prison Inmates in Ethiopia, a Cross-Sectional Study	Ali S, Haileamlak A, Wieser A, Pritsch M, Heinrich N, Loscher T, Hoelscher M, Rachow A.	2015	Excluded	Excluded by title/abstract
648	Community health extension program of Ethiopia, 2003-2018: successes and challenges toward universal coverage for primary healthcare services	Assefa Y, Gelaw YA, Hill PS, Taye BW, Van Damme W.	2019	Excluded	Excluded by title/abstract
649	The effect of unemployment and post-natal care on the exclusive breast-feeding practice of women in Ethiopia: a systematic review and meta-analysis	Habte MH, Seid SJ, Alemu A, Hailemariam HA, Wudneh BA, Kasa RN, Bitew ZW.	2022	Excluded	Excluded by title/abstract
650	Risk behaviors for HIV infection: their occurrence and determinants in Jima-Town, southwestern Ethiopia	Larson C, Asefa M, Aboud F, Sheferaw T.	1991	Excluded	Excluded by title/abstract
651	Preventive foot self-care practice and associated factors among diabetic patients attending the university of Gondar comprehensive specialized referral hospital, Northwest Ethiopia, 2021	Mekonen EG, Gebeyehu Demssie T.	2022	Excluded	Excluded by title/abstract
652	The Butajira project in Ethiopia: a nested case-referent study of under-five mortality and its public health determinants	Shamebo D, Sandström A, Muhe L, Freij L, Krantz I, Lönnberg G, Wall S.	1993	Excluded	Excluded by title/abstract
653	Macrosomia and its predictors in pregnant women with diabetes in Ethiopia	Belay DM, Bayih WA, Alemu AY, Sinshaw AE, Mekonen DK, Ayele AS, Aytenew TM, Aynew YE, Hailemichael W, Getu S, Kiros M, Andualem H, Birihan BM.	2021	Excluded	Excluded by title/abstract
654	Vulnerability profiles and prevalence of HIV and other sexually transmitted infections among adolescent girls and young women in Ethiopia: A latent class analysis	Comins CA, Rucinski KB, Baral S, Abebe SA, Mulu A, Schwartz SR.	2020	Excluded	Excluded by title/abstract
655	Determinants of late-stage cervical cancer presentation in Ethiopia: a systematic review and meta-analysis	Zewdie A, Shitu S, Kebede N, Gashaw A, Eshetu HB, Eseyneh T, Kasahun AW.	2023	Excluded	Excluded by title/abstract
656	Under nutrition and associated factors among school adolescents in Dangila Town, Northwest Ethiopia: a cross sectional study	Demilew YM, Emiru AA.	2018	Excluded	Excluded by title/abstract
657	Information needs and seeking behaviour among health professionals working at public hospital and health centres in Bahir Dar, Ethiopia	Andualem M, Kebede G, Kumie A.	2013	Excluded	Excluded by title/abstract
658	Disparities in sexual and reproductive health services utilization among urban and rural adolescents in southern Ethiopia, 2020: a comparative cross-sectional study	Habte A, Dessu S, Bogale B, Lemma L.	2022	Excluded	Excluded by title/abstract
659	Depression, anxiety and associated factors among housemaids working in Addis Ababa Ethiopia	Ejigu AK, Seraj ZR, Gebrelibanos MW, Jilcha TF, Bezabih YH.	2020	Excluded	Excluded by title/abstract
660	Glycemic control among children and adolescents with diabetes in Southern Ethiopia: a cross-sectional study	Shibeshi MS, Daba AK, Meiso KM, Tadesse BT.	2022	Excluded	Excluded by title/abstract
661	Healthcare-associated infection and its determinants in Ethiopia: A systematic review and meta-analysis	Alemu AY, Endalamaw A, Belay DM, Mekonen DK, Birhan BM, Bayih WA.	2020	Excluded	Excluded by title/abstract
662	Factors associated with stunting among children of age 24 to 59 months in Meskan district, Gurage Zone, South Ethiopia: a case-control study	Fikadu T, Assegid S, Dube L.	2014	Excluded	Excluded by title/abstract
663	Prevalence of smear positive pulmonary tuberculosis among prisoners in North Gondar Zone Prison, northwest Ethiopia	Moges B, Amare B, Asfaw F, Tesfaye W, Tiruneh M, Belyhun Y, Mulu A, Kassu A.	2012	Excluded	Excluded by title/abstract
664	Third delay and associated factors among women who gave birth at public health facilities of Gurage zone, southern Ethiopia	Berihun A, Abebo TA, Aseffa BM, Simachew Y, Jisso M, Shiferaw Y.	2023	Excluded	Excluded by title/abstract
665	Prevalence and determinants of the involvement of married men in family planning services in Ethiopia: A systematic review and meta-analysis	Kassa BG, Tenaw LA, Ayele AD, Tiruneh GA.	2022	Excluded	Duplicate
666	Development and use of a scale to assess gender differences in appraisal of mistreatment during childbirth among Ethiopian midwifery students	Bakker R, Sheferaw ED, Stekelenburg J, Yigzaw T, de Kroon MLA.	2020	Excluded	Excluded by title/abstract
667	Social determinants of HIV infection, hotspot areas and subpopulation groups in Ethiopia: evidence from the National Demographic and Health Survey in 2011	Lakew Y, Benedict S, Haile D.	2015	Excluded	Excluded by title/abstract
668	Prevalence and determinants of adolescent tobacco smoking in Addis Ababa, Ethiopia	Rudatsikira E, Abdo A, Muula AS.	2007	Excluded	Excluded by title/abstract
669	Alcohol use and its determinants among adults living with HIV/AIDS in Ethiopia: a systematic review and meta-analysis	Mekuriaw B, Belayneh Z, Molla A, Mehare T.	2021	Excluded	Excluded by title/abstract
670	Awareness regarding risk factors and determinants of cancers among Bahir Dar city residents, Northwest Ethiopia	Bantie GM, Aynie AA, Gelaw YM, Kasa AS, Alemayehu MA, Tamirat KS, Tsegaye GW, Wassie GT, Kassa TB, Dessie AA.	2021	Excluded	Excluded by title/abstract
671	Prevalence of undernutrition and associated factors among children aged between six to fifty nine months in Bule Hora district, South Ethiopia	Asfaw M, Wondaferash M, Taha M, Dube L.	2015	Excluded	Excluded by title/abstract
672	Determinants of cigarette smoking among school adolescents in eastern Ethiopia: a cross-sectional study	Reda AA, Moges A, Yazew B, Biadgilign S.	2012	Excluded	Excluded by title/abstract
673	Level and differentials of fertility in Awassa town, Southern Ethiopia	Gebremedhin S, Betre M.	2009	Excluded	Excluded by title/abstract
674	Determinants of hypertension among patients with type 2 diabetes mellitus on follow-up at Tikur Anbessa Specialized Hospital, Addis Ababa: A case-control study	Kotiso KS, Degemu N, Gebremedhin S, Taye M, Petros A, Belayneh F, Wolde D, Hailu D.	2021	Excluded	Excluded by title/abstract
675	Prevalence and determinants of risky sexual practice in Ethiopia: Systematic review and Meta-analysis	Muche AA, Kassa GM, Berhe AK, Fekadu GA.	2017	Excluded	Excluded by title/abstract
676	Spatiotemporal distribution and determinants of delayed first antenatal care visit among reproductive age women in Ethiopia: a spatial and multilevel analysis	Belay DG, Aragaw FM, Anley DT, Tegegne YS, Gelaye KA, Tessema ZT.	2021	Excluded	Excluded by title/abstract
677	Longitudinal study of calf morbidity and mortality on smallholder farms in southern Ethiopia	Tora E, Abayneh E, Seyoum W, Shurbe M.	2021	Excluded	Excluded by title/abstract
678	Trends and determinants of teenage childbearing in Ethiopia: evidence from the 2000 to 2016 demographic and health surveys	Kassa GM, Arowojolu AO, Odukogbe AA, Yalew AW.	2019	Excluded	Excluded by title/abstract
679	Factors affecting infant mortality in the general population: evidence from the 2016 Ethiopian demographic and health survey (EDHS); a multilevel analysis	Baraki AG, Akalu TY, Wolde HF, Lakew AM, Gonete KA.	2020	Excluded	Excluded by title/abstract
680	Prevalence and determinants of khat (Catha edulis) chewing among high school students in eastern Ethiopia: a cross-sectional study	Reda AA, Moges A, Biadgilign S, Wondmagegn BY.	2012	Excluded	Excluded by title/abstract
681	Correlates of children's cognitive skills in an Agrarian community with mixed crop-livestock production systems, Ghinchi, central Ethiopia	Ketema L, Abate G, Jabar M.	2003	Excluded	Excluded by title/abstract
682	Utilization of long acting and permanent contraceptive methods and associated factor among women of reproductive age in west Guji zone, Southwest Ethiopia	Zeleke ED, Assefa DG, Woldesenbet TT, Gido R, Mengistu N, Molla W.	2022	Excluded	Excluded by title/abstract
683	Consumption of alcohol and binge drinking among pregnant women in Addis Ababa, Ethiopia: Prevalence and determinant factors	Bitew MS, Zewde MF, Wubetu M, Alemu AA.	2020	Excluded	Excluded by title/abstract
684	Determinants of adherence to anti-TB treatment and associated factors among adult TB patients in Gondar city administration, Northwest, Ethiopia: based on health belief model perspective	Gebremariam RB, Wolde M, Beyene A.	2021	Excluded	Excluded by title/abstract
685	Prevalence and determinants of cardiac arrhythmias and conduction anomalies in adults aged ≥ 40 years in Jimma Town, Southwest of Ethiopia: a cross-sectional study	Bukata IT, Tegene E, Gobena T, Woldesenbet YM.	2022	Excluded	Excluded by title/abstract
686	Why intrauterine device (IUD) utilization is low in southwestern Ethiopia. A mixed-method study	Amenu D, Wakjira T, Tadele A, Kebede A, Asefa Z.	2023	Excluded	Excluded by title/abstract
687	Trends and Factors Associated with Healthcare Utilization for Childhood Diarrhea and Fever in Ethiopia: Further Analysis of the Demographic and Health Surveys from 2000 to 2016	Woldeamanuel BT.	2020	Excluded	Excluded by title/abstract
688	Determinants for not utilizing trachomatous trichiasis surgery among trachomatous trichiasis patients in Mehalsayint District, North-East Ethiopia	Meshesha TD, Senbete GH, Bogale GG.	2018	Excluded	Excluded by title/abstract
689	Determinants of obstructed labor among women attending intrapartum care in Amhara Region, Northwest Ethiopia: A hospital-based unmatched case-control study	Dile M, Demelash H, Meseret L, Abebe F, Adefris M, Goshu YA, Ayele AS, Liyeh TM.	2020	Excluded	Excluded by title/abstract
690	Spatial variations and determinants of knowledge of ovulatory period among young women in Ethiopia: a spatial and multilevel analysis using 2016 EDHS	Aragaw FM, Alemayehu MA, Derseh NM, Agimas MC, Shewaye DA, Eshetu HB, Asmamaw DB, Asratie MH, Belachew TB, Negash WD.	2023	Excluded	Excluded by title/abstract
691	Determinants of timely initiation of complementary feeding among mothers with children aged 6-23 months in Lalibela District, Northeast Ethiopia, 2015	Sisay W, Edris M, Tariku A.	2016	Excluded	Excluded by title/abstract
692	Socio-economic determinants of anemia in pregnancy in North Shoa Zone, Ethiopia	Mekonnen FA, Ambaw YA, Neri GT.	2018	Excluded	Excluded by title/abstract
693	Health information use and associated factors among healthcare professionals in Ilu Aba Bor zone, Oromia region, Ethiopia: an institution-based cross-sectional study	Negera D, Zewdie A, Kera AM, Degefa GH.	2023	Excluded	Excluded by title/abstract
694	Household-Level Determinants of Soil and Water Conservation Adoption Phases: Evidence from North-Western Ethiopian Highlands	Teshome A, de Graaff J, Kassie M.	2016	Excluded	Excluded by title/abstract
695	Dietary diversity and associated factors among women of reproductive age in Jeldu District, West Shoa Zone, Oromia Ethiopia	Merga G, Mideksa S, Dida N, Kennedy G.	2022	Excluded	Excluded by title/abstract
696	The burden of household out-of-pocket healthcare expenditures in Ethiopia: a systematic review and meta-analysis	Borde MT, Kabthymer RH, Shaka MF, Abate SM.	2022	Excluded	Excluded by title/abstract
697	Suicidal ideation and associated factors among pregnant women attending antenatal care in Jimma medical center, Ethiopia	Anbesaw T, Negash A, Mamaru A, Abebe H, Belete A, Ayano G.	2021	Excluded	Excluded by title/abstract
698	Individual and community level predictors of utilization of deworming medications among pregnant women in Ethiopia: A multilevel analysis	Aragaw FM, Belay DG, Endalew M, Asratie MH, Gashaw M, Tsega NT.	2022	Excluded	Excluded by title/abstract
699	Determinants of Production Efficiency of Maize-Dominated Farmers in Western Parts of Ethiopia in Gudeya Bila District: Evidence under Shifting Cultivation Area	Tesema T.	2022	Excluded	Excluded by title/abstract
700	Help seeking behavior for problematic substance uses in north-West Ethiopia	Belete H, Mekonen T, Fekadu W, Legas G, Getnet A.	2019	Excluded	Excluded by title/abstract
701	Obstructive sleep apnea risk and determinant factors among type 2 diabetes mellitus patients at the chronic illness clinic of the University of Gondar Comprehensive Specialized Hospital, Northwest Ethiopia	Worku A, Ayele E, Alemu S, Legese GL, Yimam SM, Kassaw G, Diress M, Asres MS.	2023	Excluded	Excluded by title/abstract
702	The development and validation of a measurement instrument to investigate determinants of health care utilisation for low back pain in Ethiopia	Beyera GK, O'Brien J, Campbell S.	2020	Excluded	Excluded by title/abstract
703	Assessment of risk factors for development of active pulmonary tuberculosis in northern part of Ethiopia: a matched case control study	Berhe G, Enquselassie F, Aseffa A.	2013	Excluded	Excluded by title/abstract
704	Characteristics and outcomes of stroke at Tikur Anbessa Teaching Hospital, Ethiopia	Zenebe G, Alemayehu M, Asmera J.	2005	Excluded	Excluded by title/abstract
705	Utilization and determinants of long term and permanent contraceptive methods among married reproductive age women at Janamora district, northwest Ethiopia	Getahun DS, Wolde HF, Muchie KF, Yeshita HY.	2018	Excluded	Excluded by title/abstract
706	Determinants of recommended antenatal care visits among pregnant women in Ethiopia: a generalized linear mixed-effects modeling	Ayalew HG, Asefa KT, Liyew AM.	2022	Excluded	Excluded by title/abstract
707	Partograph utilization as a decision-making tool and associated factors among obstetric care providers in Ethiopia: a systematic review and meta-analysis	Ayenew AA, Zewdu BF.	2020	Excluded	Excluded by title/abstract
708	Determinants of risky sexual behaviour among undergraduate students at the University of Gondar, Northwest Ethiopia	Tekletsadik EA, Ayisa AA, Mekonen EG, Workneh BS, Ali MS.	2021	Excluded	Excluded by title/abstract
709	Skilled birth attendant utilization trends, determinant and inequality gaps in Ethiopia	Tarekegn W, Tsegaye S, Berhane Y.	2022	Excluded	Excluded by title/abstract
710	Determinants of soil-transmitted helminth infections among pre-school-aged children in Gamo Gofa zone, Southern Ethiopia: A case-control study	Asfaw MA, Wegayehu T, Gezmu T, Bekele A, Hailemariam Z, Gebre T.	2020	Excluded	Excluded by title/abstract
711	Machine learning algorithms for predicting undernutrition among under-five children in Ethiopia	Bitew FH, Sparks CS, Nyarko SH.	2022	Excluded	Excluded by title/abstract
712	Determinants of stock-outs of first line anti-tuberculosis drugs: the case of public health facilities of Addis Ababa city administration health bureau, Addis Ababa, Ethiopia	Sintayehu K, Zeleke ED, Temesgen B, Kifle M, Assefa DG, Zenebe K, Kassahun A, Yimer BT.	2022	Excluded	Excluded by title/abstract
713	Structural Determinants in Family Planning Service Utilization in Ethiopia: EDHS 2011 Analysis	Gizachew Balew J, Cho Y, Tammy Kim C, Ko W.	2015	Excluded	Excluded by title/abstract
714	Prevalence of primary dysmenorrhea, its intensity, impact and associated factors among female students' at Gondar town preparatory school, Northwest Ethiopia	Azagew AW, Kassie DG, Walle TA.	2020	Excluded	Excluded by title/abstract
715	Spatial variations and determinants of anemia among under-five children in Ethiopia, EDHS 2005-2016	Anteneh ZA, Van Geertruyden JP.	2021	Excluded	Excluded by title/abstract
716	Magnitude and Determinants of Perinatal Mortality in Southwest Ethiopia	Debelew GT.	2020	Excluded	Excluded by title/abstract
717	Determinants of short birth interval among ever married reproductive age women: A community based unmatched case control study at Dessie city administration, Northern Ethiopia	Shimels Hailemeskel H, Assebe T, Alemayehu T, Belay DM, Teshome F, Baye A, Bayih WA.	2020	Excluded	Excluded by title/abstract
718	Spatial Distribution and Determinant Factors of Handwashing Practice With Essential Agents Among Households in Ethiopia	Kebede SA, Tusa BS, Weldesenbet AB.	2022	Excluded	Excluded by title/abstract
719	Utilization of mobile health applications and determinant factors among health science students at Debre Markos University, northwest Ethiopia in 2022	Hailiye Teferi G, Tadele MM, Tizazu G, Hordofa ZR, Shimie AW, Assaye BT, Senishaw AF, Tizie SB.	2023	Excluded	Excluded by title/abstract
720	Behavioral and environmental determinants of acute diarrhea among under-five children from public health facilities of Siyadebirena Wayu district, north Shoa zone, Amhara regional state, Ethiopia: Unmatched case-control study	Derseh BT, Tafese NM, Panari H, Bilchut AH, Dadi AF.	2021	Excluded	Excluded by title/abstract
721	Community perception of barriers and facilitators to institutional delivery care-seeking behavior in Northwest Ethiopia: a qualitative study	Nigusie A, Azale T, Yitayal M, Derseh L.	2022	Excluded	Excluded by title/abstract
722	Educational status as determinant of men's knowledge about vasectomy in Dangila town administration, Amhara region, Northwest Ethiopia	Temach AJ, Fekadu GA, Achamyeleh AA.	2017	Excluded	Excluded by title/abstract
723	Determinants of maternal near miss among women admitted to maternity wards of tertiary hospitals in Southern Ethiopia, 2020: A hospital-based case-control study	Habte A, Wondimu M.	2021	Excluded	Excluded by title/abstract
724	A controlled estimate of the risk of HIV infection in Ethiopian children with tuberculosis	Berggren Palme I, Gudetta B, Degefu H, Muhe L, Bruchfeld J, Giesecke J.	2001	Excluded	Excluded by title/abstract
725	Quantifying and analyzing the impact assessment on land use change of urban growth using a timeline	Bikis A.	2023	Excluded	Excluded by title/abstract
726	Determinants of HIV infection among children born from mothers on prevention of mother to child transmission programme of HIV in southern Ethiopia: a case-control study	Hussen R, Zenebe WA, Mamo TT, Shaka MF.	2022	Excluded	Excluded by title/abstract
727	Hepatitis B infections in the Arsi region of Ethiopia	Pasquini P, Bisanti L, Soldo L, Palladino P, Rozera C, Frontini E, Miozzo A, Di Gennaro TM, Indi A, Conti S, et al.	1988	Excluded	Excluded by title/abstract
728	Influence of pharmaceutical marketing mix strategies on physicians' prescribing behaviors in public and private hospitals, Dessie, Ethiopia: a mixed study design	Hailu AD, Workneh BD, Kahissay MH.	2021	Excluded	Excluded by title/abstract
729	Determinants of gonorrhea and syphilis infections among pregnant women attending antenatal clinic at Dilla University Referral Hospital, Ethiopia: Unmatched case-control study	Hailu K, Gebretsadik A.	2020	Excluded	Excluded by title/abstract
730	Determinants of uterine rupture among cases of Adama city public and private hospitals, Oromia, Ethiopia: a case control study	Abebe F, Mannekulih E, Megerso A, Idris A, Legese T.	2018	Excluded	Excluded by title/abstract
731	Socioeconomic, demographic, and cultural determinants of delivery by caesarian section in Ethiopia: Evidence from Ethiopia Mini Demographic and Health Survey 2019	Faruk MO, Arafat ME, Shanta SH.	2023	Excluded	Excluded by title/abstract
732	Determinants of diabetes ketoacidosis among diabetes mellitus patients at North Wollo and Waghimra zone public hospitals, Amhara region, Northern Ethiopia	Getie A, Wondmieneh A, Bimerew M, Gedefaw G, Demis A.	2021	Excluded	Excluded by title/abstract
733	The Burden of Hypertension and Associated Factors Among Adults Visiting the Adult Outpatient Department at Yekatit 12 Hospital Medical College, Addis Ababa, Ethiopia, 2016	Berhe DA, Yenit MK, Baraki AG.	2020	Excluded	Excluded by title/abstract
734	Individual and community-level determinants of overweight and obesity among urban men: Further analysis of the Ethiopian demographic and health survey	Tekalegn Y, Engida ZT, Sahiledengle B, Rogers HL, Seyoum K, Woldeyohannes D, Legese B, Ayele TA.	2021	Excluded	Excluded by title/abstract
735	Number of antenatal care utilization and associated factors among pregnant women in Ethiopia: zero-inflated Poisson regression of 2019 intermediate Ethiopian Demography Health Survey	Arefaynie M, Kefale B, Yalew M, Adane B, Dewau R, Damtie Y.	2022	Excluded	Excluded by title/abstract
736	Prevalence and Determinants of Peripheral Neuropathy among Type 2 Adult Diabetes Patients Attending Jimma University Medical Center, Southwest Ethiopia, 2019, an Institutional-Based Cross-Sectional Study	Abdissa D, Hamba N, Kene K, Bedane DA, Etana G, Muleta D, Gerbi A.	2020	Excluded	Excluded by title/abstract
737	Long-term indigenous soil conservation technology in the Chencha area, southern Ethiopia: origin, characteristics, and sustainability	Engdawork A, Bork HR.	2014	Excluded	Excluded by title/abstract
738	Antiepileptic drug adherence in children in southern Ethiopia: A cross sectional study	Dima SA, Shibeshi MS.	2022	Excluded	Excluded by title/abstract
739	Prevalence and determinants of unintended childbirth in Ethiopia	Tebekaw Y, Aemro B, Teller C.	2014	Excluded	Excluded by title/abstract
740	Prevalence and associated factors of insomnia symptoms during the COVID-19 pandemic lockdown among Mettu town residents	Lelisho ME, Wotale TW, Tareke SA.	2023	Excluded	Excluded by title/abstract
741	Ethiopian-born and native Israeli school children have different growth patterns	Reifen R, Haftel L, Manor G, Sklan D, Edris M, Khoshoo V, Ghebremeskel K.	2003	Excluded	Excluded by title/abstract
742	Help-seeking behaviour and associated factors among women who experienced physical and sexual violence in Ethiopia: evidence from the 2016 Ethiopia Demographic and Health Survey	Handebo S, Kassie A, Nigusie A.	2021	Excluded	Excluded by title/abstract
743	Determinants of family planning use among married women in bale eco-region, Southeast Ethiopia: a community based study	Gonie A, Wudneh A, Nigatu D, Dendir Z.	2018	Excluded	Excluded by title/abstract
744	Determinants of willingness to pay for the retreatment of insecticide treated mosquito nets in rural area of eastern Ethiopia	Biadgilign S, Reda AA, Kedir H.	2015	Excluded	Excluded by title/abstract
745	Early Marriage and Its Determinants among Married Reproductive Age Group Women in Amhara Regional State, Ethiopia: A Multilevel Analysis	Aychiluhm SB, Tesema AK, Tadesse AW.	2021	Excluded	Excluded by title/abstract
746	Exploring Multiple Measures of Pregnancy Preferences and Their Relationship with Postpartum Contraceptive Uptake Using Longitudinal Data from PMA Ethiopia	Zimmerman LA, Karp C, Magalona S, Shiferaw S, Seme A, Ahmed S.	2023	Excluded	Excluded by title/abstract
747	Prevalence and associated factor of Campylobacter species among less than 5-year-old children in Ethiopia: a systematic review and meta-analysis	Diriba K, Awulachew E, Anja A.	2021	Excluded	Excluded by title/abstract
748	Anemia, a moderate public health concern among adolescents in South Ethiopia	Shaka MF, Wondimagegne YA.	2018	Excluded	Excluded by title/abstract
749	Spatial distribution and determinant factors of anaemia among women of reproductive age in Ethiopia: a multilevel and spatial analysis	Kibret KT, Chojenta C, D'Arcy E, Loxton D.	2019	Excluded	Excluded by title/abstract
750	Determinants of trust in healthcare facilities among community-based health insurance members in the Manna district of Ethiopia	Akafu W, Daba T, Tesfaye E, Teshome F, Akafu T.	2023	Excluded	Excluded by title/abstract
751	Case-control study of determinants of corrective upper eyelid surgery refusals among trachomatous trichiasis patients in Ethiopia	Kitu M, Mihretie K, Abuhay T.	2023	Excluded	Excluded by title/abstract
752	Diabetes mellitus, metabolic syndrome, and physical activity among Ethiopians: A systematic review	Bekele BB, Manzar MD, Alqahtani M, Pandi-Perumal SR.	2021	Excluded	Excluded by title/abstract
753	Magnitude and Determinant Factors of Surgical Site Infection in Suhul Hospital Tigrai, Northern Ethiopia: A Cross-Sectional Study	Weldu MG, Berhane H, Berhe N, Haile K, Sibhatu Y, Gidey T, Amare K, Zelalem H, Mezemir R, Hadgu T, Birhane K.	2018	Excluded	Excluded by title/abstract
754	Predictors of dream enactment behavior among medical students: The case of the University of Gondar, Ethiopia	Dagnew B, Diress M, Getnet M, Seid MA, Fekadu SA, Gela YY, Yeshaw Y, Belsti Y, Akalu Y.	2022	Excluded	Excluded by title/abstract
755	Determinants of wife-beating acceptance among reproductive age women in Ethiopia: a multilevel analysis of 2016 Ethiopian demographic and health survey	Arefaynie M, Bitew G, Amsalu ET, Kefale B, Muche A, Fentaw Z, Dewau R, Melaku MS, Yalew M, Adane B, Adane M, Chanie MG, Ayele WM, Damtie Y.	2021	Excluded	Excluded by title/abstract
756	The contribution of dietary and non-dietary factors to socioeconomic inequality in childhood anemia in Ethiopia: a regression-based decomposition analysis	Mohammed SH, Habtewold TD, Muhammad F, Esmaillzadeh A.	2019	Excluded	Excluded by title/abstract
757	Determinants of Low Birth Weight among Deliveries at a Referral Hospital in Northern Ethiopia	Hailu LD, Kebede DL.	2018	Excluded	Excluded by title/abstract
758	Circular bioeconomy in African food systems: What is the status quo? Insights from Rwanda, DRC, and Ethiopia	Sekabira H, Nijman E, Späth L, Krütli P, Schut M, Vanlauwe B, Wilde B, Kintche K, Kantengwa S, Feyso A, Kigangu B, Six J.	2022	Excluded	Excluded by title/abstract
759	Intention to use long-acting and permanent contraceptive methods and associated factors in health institutions of Aksum Town, North Ethiopia	Syum H, Kahsay G, Huluf T, Beyene B, Gerensea H, Gidey G, Desta H, Abay M, Nuguse H, Haile K.	2019	Excluded	Excluded by title/abstract
760	Group B Streptococcus Recto-Vaginal Colonization in Near-Term Pregnant Women, Southwest Ethiopia	Girma W, Yimer N, Kassa T, Yesuf E.	2020	Excluded	Excluded by title/abstract
761	Determinants of satisfaction and self-perceived proficiency of trainees in surgical residency programs at a single institution	Kejela S, Tiruneh AG.	2022	Excluded	Excluded by title/abstract
762	Mapping Geographical Differences and Examining the Determinants of Childhood Stunting in Ethiopia: A Bayesian Geostatistical Analysis	Ahmed KY, Agho KE, Page A, Arora A, Ogbo FA, On Behalf Of The Global Maternal And Child Health Research Collaboration GloMACH.	2021	Excluded	Excluded by title/abstract
763	Preconception care utilization and associated factors among reproductive age women in Mizan-Aman town, Bench Sheko zone, Southwest Ethiopia, 2020. A content analysis	Setegn Alie M, Alemu T, Alemayehu D, Negesse Y, Gebremariam A.	2022	Excluded	Excluded by title/abstract
764	Health professionals' readiness and its associated factors to implement Telemedicine system at private hospitals in Amhara region, Ethiopia 2021	Wubante SM, Nigatu AM, Jemere AT.	2022	Excluded	Excluded by title/abstract
765	Determinants of cervical cancer screening utilization among women in Southern Ethiopia	Ayanto SY, Belachew T, Wordofa MA.	2022	Excluded	Excluded by title/abstract
766	Prevalence and determinants of active trachoma among preschool-aged children in Dembia District, Northwest Ethiopia	Ferede AT, Dadi AF, Tariku A, Adane AA.	2017	Excluded	Excluded by title/abstract
767	Home-based therapy and its determinants for children with cerebral palsy, exploration of parents' and physiotherapists' perspective, a qualitative study, Ethiopia	Demeke ZD, Assefa YA, Abich Y, Chala MB.	2023	Excluded	Excluded by title/abstract
768	Patient delay in the diagnosis of tuberculosis in Ethiopia: a systematic review and meta-analysis	Alene M, Assemie MA, Yismaw L, Gedif G, Ketema DB, Gietaneh W, Chekol TD.	2020	Excluded	Excluded by title/abstract
769	Prevalence, associated factors and consequences of substance use among health and medical science students of Haramaya University, eastern Ethiopia, 2018: a cross-sectional study	Alebachew W, Semahegn A, Ali T, Mekonnen H.	2019	Excluded	Excluded by title/abstract
770	Family planning utilization and associated factors among postpartum women in Addis Ababa, Ethiopia, 2018	Tafa L, Worku Y.	2021	Excluded	Excluded by title/abstract
771	Spatial variations and associated factors of modern contraceptive use in Ethiopia: a spatial and multilevel analysis	Tegegne TK, Chojenta C, Forder PM, Getachew T, Smith R, Loxton D.	2020	Excluded	Excluded by title/abstract
772	Surgical treatment and outcome of chronic subdural hematoma: a comparative study between Ethiopia and Norway	Laeke T, Kalleklev L, Tirsit A, Moen BE, Lund-Johansen M, Sundstrøm T.	2023	Excluded	Excluded by title/abstract
773	For public service or money: understanding geographical imbalances in the health workforce	Serneels P, Lindelow M, Montalvo JG, Barr A.	2007	Excluded	Excluded by title/abstract
774	Vitamin-A deficiency and its determinants among preschool children: a community based cross-sectional study in Ethiopia	Tariku A, Fekadu A, Ferede AT, Mekonnen Abebe S, Adane AA.	2016	Excluded	Excluded by title/abstract
775	Determinants of intention to use family planning methods in the four emerging regions of Ethiopia: an ideation score based assessment	Getinet T, Surur F, Nigatu B, Meressa A, Abesha Y, Kassa M, Gebremedhin M, Bekele D.	2022	Excluded	Excluded by title/abstract
776	Determinants of stunting reduction in Ethiopia 2000 - 2011	Woodruff BA, Wirth JP, Bailes A, Matji J, Timmer A, Rohner F.	2017	Excluded	Excluded by title/abstract
777	Sociodemographic factors associated with anemia among reproductive age women in Mali; evidenced by Mali malaria indicator survey 2021: spatial and multilevel mixed effect model analysis	Mankelkl G, Kinfe B.	2023	Excluded	Excluded by title/abstract
778	Concurrence of stunting and overweight/obesity among children: Evidence from Ethiopia	Farah AM, Nour TY, Endris BS, Gebreyesus SH.	2021	Excluded	Excluded by title/abstract
779	Determinant factors for adherence to antiretroviral therapy among adult HIV patients at Dessie Referral Hospital, South Wollo, Northeast Ethiopia: a case-control study	Abdu M, Walelgn B.	2021	Excluded	Excluded by title/abstract
780	Multiple correspondence analysis as a tool for analysis of large health surveys in African settings	Ayele D, Zewotir T, Mwambi H.	2014	Excluded	Excluded by title/abstract
781	Prevalence and determinants of hypertensive disorders of pregnancy in Ethiopia: A systematic review and meta-analysis	Tesfa E, Nibret E, Gizaw ST, Zenebe Y, Mekonnen Z, Assefa S, Melese M, Fentahun N, Munshea A.	2020	Excluded	Excluded by title/abstract
782	Determinants of Postnatal Care Check-ups in Ethiopia: A Multi-Level Analysis	Tadele A, Getinet M.	2021	Excluded	Excluded by title/abstract
783	Determinants of incomplete childhood immunization among children aged 12-23 months in Dabat district, Northwest Ethiopia: Unmatched case- control study	Boke MM, Tenaw G, Berhe NM, Tiruneh WK.	2022	Excluded	Excluded by title/abstract
784	Depression among people with dyspepsia and H. pylori infection: A community based cross-sectional study in Ethiopia	Soboka M, Gudina EK, Gashaw M, Amare H, Berhane M, Desalegn H, Tewolde D, Jebena MG, Ali S, Wieser A, Froeschl G, Tesfaye M.	2022	Excluded	Excluded by title/abstract
785	Psychosocial determinants of intention to use condoms among Somali and Ethiopian immigrants in the U.S	Ebrahim NB, Davis S, Tomaka J.	2017	Excluded	Excluded by title/abstract
786	Time to first antenatal care booking and its determinants among pregnant women in Ethiopia: survival analysis of recent evidence from EDHS 2019	Kitaw TA, Haile RN.	2022	Excluded	Excluded by title/abstract
787	Menstrual hygiene management and associated factors among adolescent school girls in gursum district, Eastern Ethiopia: Institution-based a cross-sectional study	Mulugeta Demmu Y, Shifera GM, Ayana GM, Adare D, Yazew B, Damtew YT, Geremew A.	2023	Excluded	Excluded by title/abstract
788	Determinants of Overweight or Obesity among Men Aged 20-59 Years: A Case-Control Study Based on the 2016 Ethiopian Demographic and Health Survey	Tekalegn Y.	2021	Excluded	Excluded by title/abstract
789	Intimate partner violence and maternal depression during pregnancy: A community-based cross-sectional study in Ethiopia	Belay S, Astatkie A, Emmelin M, Hinderaker SG.	2019	Excluded	Excluded by title/abstract
790	Household Food Insecurity and Its Association with Nutritional Status of Children 6-59 Months of Age in East Badawacho District, South Ethiopia	Betebo B, Ejajo T, Alemseged F, Massa D.	2017	Excluded	Excluded by title/abstract
791	Prevalence and determinants of stillbirth among women attended deliveries in Aksum General Hospital: a facility based cross-sectional study	Berhe T, Gebreyesus H, Teklay H.	2019	Excluded	Excluded by title/abstract
792	The Role of Empowerment in the Association between a Woman's Educational Status and Infant Mortality in Ethiopia: Secondary Analysis of Demographic and Health Surveys	Alemayehu YK, Theall K, Lemma W, Hajito KW, Tushune K.	2015	Excluded	Excluded by title/abstract
793	Acceptability and use of the electronic community health information system and its determinants among health extension workers in Ethiopia: a retrospective cross-sectional observational study	Bogale TN, Willems H, Bongassie LA, Eyob Y, Mengesha CK, Yihun BY, Mohammed M, Wendrad N, Melkamu G, Daka DW, Meressa S, Bekele TA.	2023	Excluded	Excluded by title/abstract
794	Status and determinants of saving behavior and intensity in pastoral and agro-pastoral communities of Afar regional state, Ethiopia	Asfaw DM, Belete AA, Nigatu AG, Habtie GM.	2023	Excluded	Excluded by title/abstract
795	Determinants of good academic performance among university students in Ethiopia: a cross-sectional study	Tadese M, Yeshaneh A, Mulu GB.	2022	Excluded	Excluded by title/abstract
796	Home delivery practice and its predictors in South Ethiopia	Hailu D, Tadele H, Tadesse BT, Alemayehu A, Abuka T, Woldegebriel F, Gedefaw A, Mengesha S, Haji Y.	2021	Excluded	Excluded by title/abstract
797	Determinants of person-centered maternity care at the selected health facilities of Dessie town, Northeastern, Ethiopia: community-based cross-sectional study	Dagnaw FT, Tiruneh SA, Azanaw MM, Desale AT, Engdaw MT.	2020	Excluded	Excluded by title/abstract
798	Socio-demographic factors associated with underweight and stunting among adolescents in Ethiopia	Assefa H, Belachew T, Negash L.	2015	Excluded	Excluded by title/abstract
799	Two-thirds of pregnant women attending antenatal care clinic at the University of Gondar Hospital are found with subclinical iodine deficiency, 2017	Takele WW, Alemayehu M, Derso T, Tariku A.	2018	Excluded	Excluded by title/abstract
800	A stepwise regression analysis on under-five diarrhoael morbidity prevalence in Nekemte town, western Ethiopia: maternal care giving and hygiene behavioral determinants	Eshete WB.	2008	Excluded	Excluded by title/abstract
801	Child survival during the 2002-2003 drought in Ethiopia	De Waal A, Taffesse AS, Carruth L.	2006	Excluded	Excluded by title/abstract
802	Magnitude of job satisfaction and intention to leave their present job among nurses in selected federal hospitals in Addis Ababa, Ethiopia	Woldekiros AN, Getye E, Abdo ZA.	2022	Excluded	Excluded by title/abstract
803	Determinants of Under-Five Pneumonia at Gondar University Hospital, Northwest Ethiopia: An Unmatched Case-Control Study	Markos Y, Dadi AF, Demisse AG, Ayanaw Habitu Y, Derseh BT, Debalkie G.	2019	Excluded	Excluded by title/abstract
804	Physical activity and associated factors among pregnant women in Ethiopia: facility-based cross-sectional study	Hailemariam TT, Gebregiorgis YS, Gebremeskel BF, Haile TG, Spitznagle TM.	2020	Excluded	Excluded by title/abstract
805	Determinants of intimate partner violence during pregnancy among married women in Abay Chomen district, Western Ethiopia: a community based cross sectional study	Abebe Abate B, Admassu Wossen B, Tilahun Degfie T.	2016	Excluded	Excluded by title/abstract
806	Depression and Its Predictors among Diabetes Mellitus Patients Attending Treatment in Hawassa University Comprehensive Specialized Hospital, Southern Ethiopia	Gebre BB, Anand S, Assefa ZM.	2020	Excluded	Excluded by title/abstract
807	Quality of Family Planning Counseling in Ethiopia: Trends and determinants of information received by female modern contraceptive users, evidence from national survey data, (2014- 2018)	Hrusa G, Spigt M, Dejene T, Shiferaw S.	2020	Excluded	Excluded by title/abstract
808	Geographical distribution and dramatic increases in incidences of malaria: consequences of the resettlement scheme in Gambela, SW Ethiopia	Woube M.	1997	Excluded	Excluded by title/abstract
809	A multilevel analysis of determinants of PMTCT service utilisation among women during the antepartum, intrapartum and postpartum period in Ethiopia	Gebremedhin T, Alamneh TS, Hagos A, Desalegn B, Worku N.	2021	Excluded	Excluded by title/abstract
810	Adherence to topical glaucoma medications and associated factors in Gondar University Hospital Tertiary Eye Care Center, northwest Ethiopia	Anbesse DH, Yibekal BT, Assefa NL.	2019	Excluded	Excluded by title/abstract
811	Determinants of hypertension among diabetic patients in southern Ethiopia: a case-control study	Anjajo EA, Workie SB, Tema ZG, Woldegeorgis BZ, Bogino EA.	2023	Excluded	Excluded by title/abstract
812	Determinants of hypothermia on neonates admitted to the intensive care unit of public hospitals of Central Zone, Tigray, Ethiopia 2017: unmatched case-control study	Tasew H, Gebrekristos K, Kidanu K, Mariye T, Teklay G.	2018	Excluded	Excluded by title/abstract
813	Determinants of antenatal care dropout among mothers who gave birth in the last six months in BAHIR Dar ZURIA WOREDA community; mixed designs	Bekele YA, Tafere TE, Emiru AA, Netsere HB.	2020	Excluded	Excluded by title/abstract
814	Measles outbreak investigation in Artuma Fursi Woreda, Oromia Zone, Amhara Region, Ethiopia, 2018: a case control study	Tariku MK, Misikir SW.	2019	Excluded	Excluded by title/abstract
815	Determinants of childhood diarrhea among underfive children in Benishangul Gumuz Regional State, North West Ethiopia	Sinmegn Mihrete T, Asres Alemie G, Shimeka Teferra A.	2014	Excluded	Excluded by title/abstract
816	Determinants of cervical cancer screening utilization among women attending health facilities of Dessie town, Northeast Ethiopia	Assefa T, Arefaynie M, Mebratu W, Mohammed A, Addisu E, Kebede N.	2022	Excluded	Excluded by title/abstract
817	Spatiotemporal distribution and determinants of open defecation among households in Ethiopia: A Mixed effect and spatial analysis	Belay DG, Chilot D, Asratie MH.	2022	Excluded	Excluded by title/abstract
818	Blood donation practice and associated factors among health professionals in Tigray regional state public hospitals, northern Ethiopia	Tadesse T, Berhane T, Abraha TH, Gidey B, Hagos E, Grum T, Gerensea H.	2018	Excluded	Excluded by title/abstract
819	Determinants of egg consumption by infants and young children in Ethiopia	Kase BE, Frongillo EA, Isanovic S, Gonzalez W, Wodajo HY, Djimeu EW.	2022	Excluded	Excluded by title/abstract
820	Prevalence and determinants of acute diarrhea among children younger than five years old in Jabithennan District, Northwest Ethiopia, 2014	Anteneh ZA, Andargie K, Tarekegn M.	2017	Excluded	Excluded by title/abstract
821	eHealth literacy and its associated factors in Ethiopia: Systematic review and meta-analysis	Wubante SM, Tegegne MD, Melaku MS, Kalayou MH, Tarekegn YA, Tsega SS, Mengestie ND, Demsash AW, Walle AD.	2023	Excluded	Excluded by title/abstract
822	Poor coverage and quality for poor women: Inequalities in quality antenatal care in nine East African countries	Bobo FT, Asante A, Woldie M, Hayen A.	2021	Excluded	Excluded by title/abstract
823	Monitoring of dairy farm management determinants and production performance using structural equation modelling in the Amhara region, Ethiopia	Birhan M, Mekuriaw Y, Tassew A, Tegegne F.	2023	Excluded	Excluded by title/abstract
824	Determinants of full immunization coverage among children 12-23 months of age from deviant mothers/caregivers in Ethiopia: A multilevel analysis using 2016 demographic and health survey	Mihret Fetene S, Debebe Negash W, Shewarega ES, Asmamaw DB, Belay DG, Teklu RE, Aragaw FM, Alemu TG, Eshetu HB, Fentie EA.	2023	Excluded	Excluded by title/abstract
825	Trend and determinants of quality of family planning counseling in Ethiopia: Evidence from repeated PMA cross-sectional surveys, (2014-2019)	Ejigu BA, Seme A, Zimmerman L, Shiferaw S.	2022	Excluded	Excluded by title/abstract
826	Incidence and determinants of out-of-pocket health expenditure in Ethiopia 2012-16	Zewde IF, Kedir A, Norheim OF.	2023	Excluded	Excluded by title/abstract
827	Determinants of dietary diversity practice among pregnant women attending antenatal clinic at Wachemo University Nigist Eleni Mohammed memorial referral hospital, Southern Ethiopia	Delil R, Zinab B, Mosa H, Ahmed R, Hassen H.	2021	Excluded	Excluded by title/abstract
828	Drinking water contamination potential and associated factors among households with under-five children in rural areas of Dessie Zuria District, Northeast Ethiopia	Berihun G, Abebe M, Hassen S, Gizeyatu A, Berhanu L, Teshome D, Walle Z, Desye B, Sewunet B, Keleb A.	2023	Excluded	Excluded by title/abstract
829	The role of nutrition, intimate partner violence and social support in prenatal depressive symptoms in rural Ethiopia: community based birth cohort study	Woldetensay YK, Belachew T, Biesalski HK, Ghosh S, Lacruz ME, Scherbaum V, Kantelhardt EJ.	2018	Excluded	Excluded by title/abstract
830	Spatial variation and factors associated with home delivery after ANC visit in Ethiopia; spatial and multilevel analysis	Ayalew HG, Liyew AM, Tessema ZT, Worku MG, Tesema GA, Alamneh TS, Teshale AB, Yeshaw Y, Alem AZ.	2022	Excluded	Excluded by title/abstract
831	Individual and community-level determinants of skilled birth attendant delivery in Ethiopia; multilevel analysis	Ayalew HG, Assefa KT, Desalegn SY, Mesele TT, Anteneh TA, Tibebu NS, Liyew AM.	2023	Excluded	Excluded by title/abstract
832	Priorities for intervention of childhood stunting in northeastern Ethiopia: A matched case-control study	Eshete Tadesse S, Chane Mekonnen T, Adane M.	2020	Excluded	Excluded by title/abstract
833	Knowledge of Fertile Period and Its Determinants Among Women of Childbearing age in Ethiopia: A Multilevel Analysis Based on 2016 Ethiopian Demographic and Health Survey	Wolde M, Kassie A, Shitu K, Azene ZN.	2022	Excluded	Excluded by title/abstract
834	Bacterial etiology and risk factors among newborns suspected of sepsis at Hawassa, Ethiopia	Worku E, Fenta DA, Ali MM.	2022	Excluded	Excluded by title/abstract
835	Individual level and community level factors affecting exclusive breast feeding among infants under-six months in Ethiopia using multilevel analysis	Tsegaw SA, Dawed YA, Amsalu ET.	2021	Excluded	Excluded by title/abstract
836	Determinants of Schistosoma mansoni in Sanja health center, north West Ethiopia	Andargie AA, Abera AS.	2018	Excluded	Excluded by title/abstract
837	Magnitude of stunting and its determinants in children aged 6-59 months among rural residents of Damot Gale district; southern Ethiopia	Abera L, Dejene T, Laelago T.	2018	Excluded	Excluded by title/abstract
838	Prevalence and determinants of common mental illness among adult residents of Harari Regional State, Eastern Ethiopia	Hunduma G, Girma M, Digaffe T, Weldegebreal F, Tola A.	2017	Excluded	Excluded by title/abstract
839	Key factors influencing motivation among health extension workers and health care professionals in four regions of Ethiopia: A cross-sectional study	Abate M, Mulissa Z, Magge H, Bitewulign B, Kiflie A, Biadgo A, Alemu H, Seman Y, Woldesenbet D, Estifanos AS, Parry G, Quaife M.	2022	Excluded	Excluded by title/abstract
840	Individual-and community-level determinants of neonatal mortality in the emerging regions of Ethiopia: a multilevel mixed-effect analysis	Tesema GA, Worku MG.	2021	Excluded	Excluded by title/abstract
841	Determinants of continuum of care for maternal, newborn, and child health services in Ethiopia: Analysis of the modified composite coverage index using a quantile regression approach	Gebremedhin AF, Dawson A, Hayen A.	2023	Excluded	Excluded by title/abstract
842	Prevalence and Determinants of Contraceptive Utilization among Women in the Reproductive Age Group in Ethiopia	Merera AM, Lelisho ME, Pandey D.	2022	Excluded	Excluded by title/abstract
843	Uptake of routine vitamin A supplementation for children in Humbo district, southern Ethiopia: community-based cross-sectional study	Kassa G, Mesfin A, Gebremedhin S.	2020	Excluded	Excluded by title/abstract
844	Prevalence and associated factors of underweight among children 6-59 months of age in Takusa district, Northwest Ethiopia	Nigatu G, Assefa Woreta S, Akalu TY, Yenit MK.	2018	Excluded	Excluded by title/abstract
845	Prevalence of helminthic infections and determinant factors among pregnant women in Mecha district, Northwest Ethiopia: a cross sectional study	Feleke BE, Jember TH.	2018	Excluded	Excluded by title/abstract
846	Determinants of early marriage among married women in Injibara town, north West Ethiopia: community-based cross-sectional study	Bezie M, Addisu D.	2019	Excluded	Excluded by title/abstract
847	Determinants of household dropout from community-based health insurance program in northwest Ethiopia; A community-based case-control study	Wassie GT, Tadesse G, Nebeb GT, Melese AA, Ayalew AF, Bantie GM.	2023	Excluded	Excluded by title/abstract
848	The Effect of Women's Empowerment in the Utilisation of Family Planning in Western Ethiopia: A Structural Equation Modelling Approach	Muluneh MD, Francis L, Ayele M, Abebe S, Makonnen M, Stulz V.	2021	Excluded	Excluded by title/abstract
849	Scabies outbreak investigation and risk factors in Kechabira district, Southern Ethiopia: unmatched case control study	Wochebo W, Haji Y, Asnake S.	2019	Excluded	Excluded by title/abstract
850	Determinants of adherence to micronutrient powder use among young children in Ethiopia	Samuel A, Brouwer ID, Pamungkas NP, Terra T, Lelisa A, Kebede A, Osendarp SJM.	2021	Excluded	Excluded by title/abstract
851	Time to first birth and its determinants among married female youths in Ethiopia, 2020: survival analysis based on EDHS 2016	Bitew DA, Habitu YA, Gelagay AA.	2021	Excluded	Excluded by title/abstract
852	Assessing Community Health Information Systems: Evidence from Child Health Records in Food Insecure Areas of the Ethiopian Highlands	Hirvonen K, Berhane G, Assefa TW.	2020	Excluded	Excluded by title/abstract
853	Determinants of post cesarean section surgical site infection at public hospitals in Dire Dawa administration, Eastern Ethiopia: Case control study	Dessu S, Samuel S, Gebremeskel F, Basazin A, Tariku Z, Markos M.	2021	Excluded	Excluded by title/abstract
854	Utilization of mid-upper arm circumference as discharge tool for children in outpatient therapeutic program, Ethiopia	Lambebo A, Tamiru D, Belachew T.	2022	Excluded	Excluded by title/abstract
855	Implementation science protocol for a participatory, theory-informed implementation research programme in the context of health system strengthening in sub-Saharan Africa (ASSET-ImplementER)	Seward N, Murdoch J, Hanlon C, Araya R, Gao W, Harding R, Lund C, Hinrichs-Krapels S, Mayston R, Kartha M, Prince M, Sandall J, Thornicroft G, Verhey R, Sevdalis N.	2021	Excluded	Excluded by title/abstract
856	Levels and Determinants of Prenatal Breastfeeding Knowledge, Attitude, and Intention Among Pregnant Women: A Cross-Sectional Study in Northwest Ethiopia	Chekol Abebe E, Ayalew Tiruneh G, Asmare Adela G, Mengie Ayele T, Tilahun Muche Z, Behaile T/Mariam A, Tilahun Mulu A, Asmamaw Dejenie T.	2022	Excluded	Excluded by title/abstract
857	Determinants of optimal antenatal care visit among pregnant women in Ethiopia: a multilevel analysis of Ethiopian mini demographic health survey 2019 data	Yehualashet DE, Seboka BT, Tesfa GA, Mamo TT, Seid E.	2022	Excluded	Excluded by title/abstract
858	Poor treatment outcomes and its determinants among tuberculosis patients in selected health facilities in East Wollega, Western Ethiopia	Muluye AB, Kebamo S, Teklie T, Alemkere G.	2018	Excluded	Excluded by title/abstract
859	Child Caregiver's healthcare seeking behavior and its determinants for common childhood illnesses in Addis Ababa, Ethiopia: a community-based study	Bellete M, Boke MM, Yenit MK.	2021	Excluded	Excluded by title/abstract
860	Hotspots and determinants of women's discriminatory attitude towards people living with HIV; evidence from ethiopian demographic and health survey data	Muluneh AG, Merid MW, Kassa GM, Bitew DA, Ferede MG.	2022	Excluded	Excluded by title/abstract
861	Risk factors of precancerous cervical lesions: The role of women's socio-demographic, sexual behavior and body mass index in Amhara region referral hospitals; case-control study	Taye BT, Mihret MS, Muche HA.	2021	Excluded	Excluded by title/abstract
862	Determinant of intention to receive COVID-19 vaccine among school teachers in Gondar City, Northwest Ethiopia	Handebo S, Wolde M, Shitu K, Kassie A.	2021	Excluded	Excluded by title/abstract
863	Prevalence and determinants of contraceptive utilization among married women at Dabat Health and Demographic Surveillance System site, northwest Ethiopia	Alemayehu GA, Fekadu A, Yitayal M, Kebede Y, Abebe SM, Ayele TA, Gizaw Z, Wubeshet M, Muchie KF, Gelagay AA, Azmeraw T, Birku M, Alemu K, Tariku A, Derso T, Tesfahun A, Tebeje NB, Tigabu Z, Gebeyehu A, Debalkie G, Biks GA.	2018	Excluded	Excluded by title/abstract
864	Determinants of handwashing practice and its associated factors among mothers of under-5 children in Kolladiba town, Northwest Ethiopia: cross-sectional study	Wolde M, Abate M, Mandefro G, Beru E, Kassahun A, Tesema GA.	2022	Excluded	Excluded by title/abstract
865	Determinants of fetal macrosomia among live births in southern Ethiopia: a matched case-control study	Woltamo DD, Meskele M, Workie SB, Badacho AS.	2022	Excluded	Excluded by title/abstract
866	Knowledge, attitude, practice, and determinants emergency contraceptive use among women seeking abortion services in Dire Dawa, Ethiopia	Abate M, Assefa N, Alemayehu T.	2014	Excluded	Excluded by title/abstract
867	Prevalence and determinants of hypertension in rural and urban areas of southern Ethiopia	Giday A, Tadesse B.	2011	Excluded	Excluded by title/abstract
868	Entomological and Anthropological Factors Contributing to Persistent Malaria Transmission in Kenya, Ethiopia, and Cameroon	Bamou R, Rono M, Degefa T, Midega J, Mbogo C, Ingosi P, Kamau A, Ambelu A, Birhanu Z, Tushune K, Kopya E, Awono-Ambene P, Tchuinkam T, Njiokou F, Yewhalaw D, Antonio Nkondjio C, Mwangangi J.	2021	Excluded	Excluded by title/abstract
869	Magnitude and determinants of improved household latrine utilization in Ethiopia: Multilevel analysis of the mini Ethiopian Demographic Health Survey (EDHS) 2019	Tesfaw A, Tiruneh M, Mamuye M, Walle Z, Teshager W, Teshome F, Taye A, Dessalegn W, Walle G, Gebeyehu AA.	2023	Excluded	Excluded by title/abstract
870	Predictors of time to recovery from uncomplicated severe acute malnutrition among 6-59 months children treated in out patient treatment in health posts of Nagele Arsi district: a retrospective cohort study	Tsegaye A, Lencha B, Kumsa K.	2022	Excluded	Excluded by title/abstract
871	Determinants of utilization of cervical cancer screening among women in the age group of 30-49 years in Ambo Town, Central Ethiopia: A case-control study	Lemma D, Aboma M, Girma T, Dechesa A.	2022	Excluded	Excluded by title/abstract
872	A prospective study on elective surgical inpatient satisfaction with perioperative anaesthesia service at Ayder comprehensive specialized hospital, Mekelle, Ethiopia	Benwu KM, Gebremedhin HG.	2019	Excluded	Excluded by title/abstract
873	Clinical Outcomes and Risk Factors of Meningitis among Children in Referral Hospital, Ethiopia, 2016: A Retrospective Chart Review	Tewabe T, Fenta A, Tegen A, Mezgebu M, Fentie T, Zeleke T.	2018	Excluded	Excluded by title/abstract
874	Perinatal Mortality Magnitude, Determinants and Causes in West Gojam: Population-Based Nested Case-Control Study	Yirgu R, Molla M, Sibley L, Gebremariam A.	2016	Excluded	Excluded by title/abstract
875	Roadside vehicle particulate matter concentration estimation using artificial neural network model in Addis Ababa, Ethiopia	Jida SN, Hetet JF, Chesse P, Guadie A.	2021	Excluded	Excluded by title/abstract
876	Birth outcomes of singleton term breech deliveries in Jimma University Medical Center, Southwest Ethiopia	Assefa F, Girma W, Woldie M, Getachew B.	2019	Excluded	Excluded by title/abstract
877	Time to sputum culture conversion and its determinants among Multi-drug resistant Tuberculosis patients at public hospitals of the Amhara Regional State: A multicenter retrospective follow up study	Yihunie Akalu T, Muchie KF, Alemu Gelaye K.	2018	Excluded	Excluded by title/abstract
878	Neonatal care and community-level treatment seeking for possible severe bacterial infection (PSBI) in Amhara, Ethiopia	Asfaha MD, Comeau DL, Spangler SA, Spratt BL, Alamineh L, Gobezayehu AG, Cranmer JN.	2020	Excluded	Excluded by title/abstract
879	Determinants of peripheral neuropathy among diabetic patients under follow-up in chronic care clinics of public hospitals at Gamo and Gofa zones, southern Ethiopia	Gebabo TF, Zewdie TH, Shagaro SS, Haile F.	2021	Excluded	Excluded by title/abstract
880	Work related stress and associated factors among Huajian shoe manufacturing employees in Dukem town, central Ethiopia	Etefa MM, Teklu MG, Teshome DF.	2018	Excluded	Excluded by title/abstract
881	Receptor-Defined Breast Cancer in Five East African Countries and Its Implications for Treatment: Systematic Review and Meta-Analysis	Popli P, Gutterman EM, Omene C, Ganesan S, Mills D, Marlink R.	2021	Excluded	Excluded by title/abstract
882	Determinants of the Continuum of Maternal Healthcare Services in Northwest Ethiopia: Findings from the Primary Health Care Project	Atnafu A, Kebede A, Misganaw B, Teshome DF, Biks GA, Demissie GD, Wolde HF, Gelaye KA, Yitayal M, Ayele TA, Azale T, Derso T, Gebremedhin T, Dellie E.	2020	Excluded	Excluded by title/abstract
883	The Butajira Rural Health Project in Ethiopia: a nested case-referent (control) study of under-5 mortality and its health and behavioural determinants	Shamebo D, Muhe L, Sandström A, Freij L, Krantz I, Wall S.	1994	Excluded	Excluded by title/abstract
884	HIV voluntary counseling and testing uptake and associated factors among Ethiopian youths: evidence from the 2016 EDHS using multilevel modeling	Nigatu M, Kabeta T, Taye A, Belina M.	2021	Excluded	Excluded by title/abstract
885	Newborn care practices and its determinants among postnatal mothers in Dessie Referral Hospital, Northeast Ethiopia	Semanew Y, Etaye M, Tizazu A, Abebaw D, Gebremedhin T.	2019	Excluded	Excluded by title/abstract
886	Prevalence and Predictors of "Small Size" Babies in Ethiopia: In-depth Analysis of the Ethiopian Demographic and Health Survey, 2011	Alemu T, Umeta M.	2016	Excluded	Excluded by title/abstract
887	Prevalence of depression and associated factors among Somali refugee at Melkadida camp, Southeast Ethiopia: a cross-sectional study	Feyera F, Mihretie G, Bedaso A, Gedle D, Kumera G.	2015	Excluded	Excluded by title/abstract
888	Attitudes of Older Adult Patients and Caregivers Towards Deprescribing of Medications in Ethiopia	Gadisa DA, Gebremariam ET, Yimer G, Deresa Urgesa E.	2023	Excluded	Excluded by title/abstract
889	A cross-sectional comparison of breastfeeding knowledge, attitudes, and perceived partners' support among expectant couples in Mekelle, Ethiopia	Gebremariam KT, Zelenko O, Mulugeta A, Gallegos D.	2021	Excluded	Excluded by title/abstract
890	Contexts and consequences of takeovers in hamadryas baboons: Female parity, reproductive state, and observational evidence of pregnancy loss	Amann AL, Pines M, Swedell L.	2017	Excluded	Excluded by title/abstract
891	Determinants of stillbirth among women deliveries at Amhara region, Ethiopia	Lakew D, Tesfaye D, Mekonnen H.	2017	Excluded	Excluded by title/abstract
892	Epidemiology of Schistosoma mansoni infection and associated risk factors among school children attending primary schools nearby rivers in Jimma town, an urban setting, Southwest Ethiopia	Tefera A, Belay T, Bajiro M.	2020	Excluded	Excluded by title/abstract
893	Maternal characteristics and nutritional status among 6-59 months of children in Ethiopia: further analysis of demographic and health survey	Dessie ZB, Fentie M, Abebe Z, Ayele TA, Muchie KF.	2019	Excluded	Excluded by title/abstract
894	Impact of food insecurity and malnutrition on the burden of Non-communicable diseases and death in Ethiopia: A situational analysis	Mosadeghrad AM, Gebru AA, Sari AA, Tafesse TB.	2019	Excluded	Excluded by title/abstract
895	DETERMINANTS OF FEMALE GENITAL MUTILATION PRACTICES IN EAST GOJJAM ZONE, WESTERN AMHARA, ETHIOPIA	Andualem M.	2016	Excluded	Excluded by title/abstract
896	Determinants of abortion among youth 15-24 in Ethiopia: A multilevel analysis based on EDHS 2016	Gilano G, Hailegebreal S.	2021	Excluded	Excluded by title/abstract
897	Demography and determinants of dog and cat ownership in three towns of West Shoa zone, Oromia Region, Ethiopia	Gebremedhin EZ, Sarba EJ, Getaneh AM, Tola GK, Endale SS, Marami LM.	2020	Excluded	Excluded by title/abstract
898	Chlorhexidine cord care after a national scale-up as a newborn survival strategy: A survey in four regions of Ethiopia	Astatkie A, Mamo G, Bekele T, Adish A, Wuehler S, Busch-Hallen J, Gebremedhin S.	2022	Excluded	Excluded by title/abstract
899	Prevalence of active trachoma and associated factors among school age children in Debre Tabor Town, Northwest Ethiopia, 2019: a community based cross-sectional study	Shimelash A, Alemayehu M, Dagne H, Mihiretie G, Lamore Y, Tegegne E, Kumlachew L.	2022	Excluded	Excluded by title/abstract
900	Determinants of early antenatal care booking among pregnant mothers attending antenatal care at public health facilities in the Nole Kaba district, western Ethiopia: unmatched case-control study	Gelassa FR, Tafasa SM, Kumera D.	2023	Excluded	Excluded by title/abstract
901	Safe abortion service utilization and associated factors among insecurely housed women who experienced abortion in southwest Ethiopia, 2021: A community-based cross-sectional study	Alemu K, Birhanu S, Fekadu L, Endale F, Tamene A, Habte A.	2022	Excluded	Excluded by title/abstract
902	Incidence and determinants of medication errors and adverse drug events among hospitalized children in West Ethiopia	Dedefo MG, Mitike AH, Angamo MT.	2016	Excluded	Excluded by title/abstract
903	The Need for Strengthening Health Information Dissemination Toward Indoor Residual Spraying for Malaria Prevention in Malarious Area of Ethiopia	Mekasha W, Daba C, Malede A, Debela SA, Gebrehiwot M.	2022	Excluded	Excluded by title/abstract
904	Determinants of treatment satisfaction among patients with diabetes: multicentre cross-sectional study in Northwest Ethiopia	Sendekie AK, Belachew EA, Dagnew EM.	2023	Excluded	Excluded by title/abstract
905	Spatial variation and factors associated of solid fuel use in Ethiopia a multilevel and spatial analysis based on EDHS 2016	Azanaw J, Melaku MS.	2023	Excluded	Excluded by title/abstract
906	Comprehensive knowledge on cervical cancer, attitude towards its screening and associated factors among women aged 30-49 years in Finote Selam town, northwest Ethiopia	Geremew AB, Gelagay AA, Azale T.	2018	Excluded	Excluded by title/abstract
907	Determinants of timely initiation of complementary feeding among children aged 6-23 months in Ethiopia	Gilano G, Sako S, Gilano K.	2022	Excluded	Excluded by title/abstract
908	Prevalence of malnutrition and associated factors among under-five children in Ethiopia: evidence from the 2016 Ethiopia Demographic and Health Survey	Tekile AK, Woya AA, Basha GW.	2019	Excluded	Excluded by title/abstract
909	Valid and reliable neonatal near-miss assessment scale in Ethiopia: a psychometric validation	Melkamu Asaye M, Gelaye KA, Matebe YH, Lindgren H, Erlandsson K.	2022	Excluded	Excluded by title/abstract
910	Determinants of COVID-19-related knowledge and preventive behaviours among students in reopened secondary schools: cross-sectional study	Handebo S, Adugna A, Kassie A, Shitu K.	2021	Excluded	Excluded by title/abstract
911	Adherence of iron and folic acid supplementation and determinants among pregnant women in Ethiopia: a systematic review and meta-analysis	Desta M, Kassie B, Chanie H, Mulugeta H, Yirga T, Temesgen H, Leshargie CT, Merkeb Y.	2019	Excluded	Excluded by title/abstract
912	Determinants of undernutrition among young children in Ethiopia	Sahiledengle B, Mwanri L, Petrucka P, Kumie A, Beressa G, Atlaw D, Tekalegn Y, Zenbaba D, Desta F, Teferu Z, Wordofa D, Seyoum K, Gomora D, Negash G, Agho KE.	2022	Excluded	Excluded by title/abstract
913	Hepatitis B Virus Infection and Its Determinants among Pregnant Women in Ethiopia: A Systematic Review and Meta-Analysis	Alemu AA, Zeleke LB, Aynalem BY, Kassa GM.	2020	Excluded	Excluded by title/abstract
914	Measles case, immunization coverage and its determinant factors among 12-23 month children, in Bassona Worena Woreda, Amhara Region, Ethiopia, 2018	Abebe AM, Mengistu T, Mekuria AD.	2019	Excluded	Excluded by title/abstract
915	HIV knowledge and associated factors among young Ethiopians: application of multilevel order logistic regression using the 2016 EDHS	Dadi TK, Feyasa MB, Gebre MN.	2020	Excluded	Excluded by title/abstract
916	Incidence and determinants of stillbirth among women who gave birth in Jimma University specialized hospital, Ethiopia	Tilahun D, Assefa T.	2017	Excluded	Excluded by title/abstract
917	HIV is still a major public health problem among pregnant women attending ANC in Referral Hospitals of the Amhara Regional State, Ethiopia: a cross sectional study	Worku WZ, Azale T, Ayele TA, Mekonnen DK.	2022	Excluded	Excluded by title/abstract
918	Applying a gender lens to social norms, couple communication and decision making to increase modern contraceptive use in Ethiopia, a mixed methods study	Kapadia-Kundu N, Tamene H, Ayele M, Dana F, Heliso S, Velu S, Berhanu T, Alemayehu G, Leslie L, Kaufman M.	2022	Excluded	Excluded by title/abstract
919	Spatial and temporal variations of malaria epidemic risk in Ethiopia: factors involved and implications	Abeku TA, van Oortmarssen GJ, Borsboom G, de Vlas SJ, Habbema JD.	2003	Excluded	Excluded by title/abstract
920	Spatial variations and determinants of optimal antenatal care service utilisation in Ethiopia: spatial and survey regression analysis	Tamir TT, Atallel KA.	2023	Excluded	Excluded by title/abstract
921	Inequities in utilization of reproductive and maternal health services in Ethiopia	Bobo FT, Yesuf EA, Woldie M.	2017	Excluded	Excluded by title/abstract
922	Delays during emergency obstetric care and their determinants among mothers who gave birth in South Gondar zone hospitals, Ethiopia. A cross-sectional study design	Ayalew Tiruneh G, Melkamu Asaye M, Solomon AA, Tiruneh Arega D.	2021	Excluded	Excluded by title/abstract
923	Depression and its determinants among adolescents in Jimma town, Southwest Ethiopia	Girma S, Tsehay M, Mamaru A, Abera M.	2021	Excluded	Excluded by title/abstract
924	Healthcare-seeking behaviour in rural Ethiopia: evidence from clinical vignettes	Mebratie AD, Van de Poel E, Yilma Z, Abebaw D, Alemu G, Bedi AS.	2014	Excluded	Excluded by title/abstract
925	Geographical variation and determinants of women unemployment status in Ethiopia; A multilevel and spatial analysis from 2016 Ethiopia Demographic and Health Survey data	Mulugeta SS, Gebremichael SG, Fenta SM, Getahun BE.	2022	Excluded	Excluded by title/abstract
926	Factors related to antenatal clinic choice and reported activities of antenatal care clinics by pregnant women in Gulele district, Addis Abeba	Fantahun M, Olwit G.	1995	Excluded	Excluded by title/abstract
927	Recovery rate and its predictors among children with severe acute malnutrition in Addis Ababa, Ethiopia: A retrospective cohort study	Bitew ZW, Alebel A, Worku T, Alemu A.	2020	Excluded	Excluded by title/abstract
928	Prevalence and determinants of modern contraceptive utilization among rural lactating mothers: findings from the primary health care project in two northwest Ethiopian districts	Derso T, Biks GA, Yitayal M, Ayele TA, Alemu K, Demissie GD, Wolde HF, Dellie E, Azale T, Misganaw B, Kebede A, Fetene D, Gebremdhin T, Atnafu A.	2020	Excluded	Excluded by title/abstract
929	Determinants of hypothermia on neonates admitted to the intensive care unit of public hospitals of Central Zone, Tigray, Ethiopia 2017: unmatched case-control study	Tasew H, Gebrekristos K, Kidanu K, Mariye T, Teklay G.	2018	Excluded	Duplicate
930	Determinants of antenatal care dropout among mothers who gave birth in the last six months in BAHIR Dar ZURIA WOREDA community; mixed designs	Bekele YA, Tafere TE, Emiru AA, Netsere HB.	2020	Excluded	Duplicate
931	Measles outbreak investigation in Artuma Fursi Woreda, Oromia Zone, Amhara Region, Ethiopia, 2018: a case control study	Tariku MK, Misikir SW.	2019	Excluded	Duplicate
932	Determinants of childhood diarrhea among underfive children in Benishangul Gumuz Regional State, North West Ethiopia	Sinmegn Mihrete T, Asres Alemie G, Shimeka Teferra A.	2014	Excluded	Duplicate
933	Determinants of cervical cancer screening utilization among women attending health facilities of Dessie town, Northeast Ethiopia	Assefa T, Arefaynie M, Mebratu W, Mohammed A, Addisu E, Kebede N.	2022	Excluded	Duplicate
934	Spatiotemporal distribution and determinants of open defecation among households in Ethiopia: A Mixed effect and spatial analysis	Belay DG, Chilot D, Asratie MH.	2022	Excluded	Duplicate
935	Blood donation practice and associated factors among health professionals in Tigray regional state public hospitals, northern Ethiopia	Tadesse T, Berhane T, Abraha TH, Gidey B, Hagos E, Grum T, Gerensea H.	2018	Excluded	Duplicate
936	Determinants of egg consumption by infants and young children in Ethiopia	Kase BE, Frongillo EA, Isanovic S, Gonzalez W, Wodajo HY, Djimeu EW.	2022	Excluded	Duplicate
937	Dietary Behaviour and Sociocultural Determinants of Dietary Diversity among Rural Women of Reproductive Age: A Case of Amhara Region, Ethiopia	Alamirew SK, Lemke S, Stadlmayr B, Freyer B.	2023	Excluded	Excluded by title/abstract
938	Modeling non-Gaussian data analysis on determinants of underweight among under five children in rural Ethiopia: Ethiopian demographic and health survey 2016 evidences	Bekele SA, Fetene MZ.	2021	Excluded	Excluded by title/abstract
939	The burden of hyaline membrane disease, mortality and its determinant factors among preterm neonates admitted at Debre Tabor General Hospital, North Central Ethiopia: A retrospective follow up study	Minuye Birihane B, Alebachew Bayih W, Yeshambel Alemu A, Belay DM, Demis A.	2021	Excluded	Excluded by title/abstract
940	The practice of menstrual hygiene management and associated factors among secondary school girls in eastern Ethiopia: The need for water, sanitation, and hygiene support	Hussein J, Gobena T, Gashaw T.	2022	Excluded	Excluded by title/abstract
941	Food handling practices and associated factors among food handlers working in public food and drink service establishments in Woldia town, Northeast Ethiopia	Reta MA, Lemma MT, Gemeda AA, Lemlem GA.	2021	Excluded	Excluded by title/abstract
942	Metabolic syndrome among type 2 diabetic patients in Ethiopia: a cross-sectional study	Birarra MK, Gelayee DA.	2018	Excluded	Excluded by title/abstract
943	Intention to use electronic medical record and its predictors among health care providers at referral hospitals, north-West Ethiopia, 2019: using unified theory of acceptance and use technology 2(UTAUT2) model	Ahmed MH, Bogale AD, Tilahun B, Kalayou MH, Klein J, Mengiste SA, Endehabtu BF.	2020	Excluded	Excluded by title/abstract
944	Determinants of childhood diarrhea in West Gojjam, Northwest Ethiopia: a case control study	Girma M, Gobena T, Medhin G, Gasana J, Roba KT.	2018	Excluded	Excluded by title/abstract
945	Attitude, Perceived Barriers, and Challenges Toward Implementing Resource-Appropriate Guidelines for Hematologic Malignancies: Physicians' Survey in Ethiopia	Baissa OT, Hailu W, Tadesse F, Abubeker A, Aman MA, Fufa D, Paltiel O.	2023	Excluded	Excluded by title/abstract
946	Determinants of underweight among 6-59 months old children in Berahle, Afar, North East Ethiopia: a case control study 2016	Hintsa S, Gereziher K.	2019	Excluded	Excluded by title/abstract
947	Ecology and sociality in a multilevel society: ecological determinants of spatial cohesion in hamadryas baboons	Schreier AL, Swedell L.	2012	Excluded	Excluded by title/abstract
948	Hyperuricemia and metabolic syndrome in type 2 diabetes mellitus patients at Hawassa university comprehensive specialized hospital, South West Ethiopia	Woyesa SB, Hirigo AT, Wube TB.	2017	Excluded	Excluded by title/abstract
949	Determinants of maternal healthcare utilisation among pregnant women in Southern Ethiopia: a multi-level analysis	Gurara MK, Draulans V, Van Geertruyden JP, Jacquemyn Y.	2023	Excluded	Excluded by title/abstract
950	Prevalence and Associated Factors of Thinness among Adolescent Students in Finote Selam Town, Northwest Ethiopia	Mengesha DK, Prasad RPCJ, Asres DT.	2020	Excluded	Excluded by title/abstract
951	Inadequate Prenatal Visit and Home Delivery as Determinants of Perinatal Outcomes: Does Parity Matter?	Bililign Yimer N, Tenaw Z, Solomon K, Mulatu T.	2019	Excluded	Excluded by title/abstract
952	Magnitude and Determinant Factors of Herbal Medicine Utilization Among Mothers Attending Their Antenatal Care at Public Health Institutions in Debre Berhan Town, Ethiopia	Wake GE, Fitie GW.	2022	Excluded	Excluded by title/abstract
953	Setting a research agenda to advance maternal, newborn, and child health in Ethiopia: An adapted CHNRI prioritization exercise	Korte ML, Teklie H, Taddesse L, Hunegnaw BM, Bekele D, Tolera G, Tadesse MZ, Chan GJ.	2023	Excluded	Excluded by title/abstract
954	HIV test coverage among pregnant women in Ethiopia: A systematic review and meta-analysis	Endalamaw A, Geremew D, Alemu SM, Ambachew S, Tesera H, Habtewold TD.	2021	Excluded	Excluded by title/abstract
955	Acute malnutrition among children aged 6-59 months of the nomadic population in Hadaleala district, Afar region, northeast Ethiopia	Gizaw Z, Woldu W, Bitew BD.	2018	Excluded	Excluded by title/abstract
956	Adherence to Chemotherapy among Women with Breast Cancer Treated at Tikur Anbessa Specialized and Teaching Hospital, Addis Ababa, Ethiopia	Hassen F, Enquselassie F, Ali A, Addissie A, Taye G, Assefa M, Tsegaye A.	2022	Excluded	Excluded by title/abstract
957	Determinants and morbidities of multiple anthropometric deficits in southwest rural Ethiopia	Fentahun N, Belachew T, Lachat C.	2016	Excluded	Excluded by title/abstract
958	A qualitative exploration of substance misuse among homeless women in Addis Ababa, Ethiopia	Haile K, Umer H, Ayano G, Fejo E, Fanta T.	2020	Excluded	Excluded by title/abstract
959	Determinants of Delayed Treatment-seeking for Diarrheal Diseases among Mothers with under-five Children in North Western Ethiopia, 2020: A case-control Study	Kbede AG, Alemayew M, Tafere Y, Mulu GB.	2021	Excluded	Excluded by title/abstract
960	Household dietary diversity across regions in Ethiopia: Evidence from Ethiopian socio-economic survey data	Jateno W, Alemu BA, Shete M.	2023	Excluded	Excluded by title/abstract
961	Determinants of comprehensive knowledge of HIV/AIDS among reproductive age (15-49 years) women in Ethiopia: further analysis of 2016 Ethiopian demographic and health survey	Agegnehu CD, Geremew BM, Sisay MM, Muchie KF, Engida ZT, Gudayu TW, Weldetsadik DS, Liyew AM.	2020	Excluded	Excluded by title/abstract
962	Determinants of maternal knowledge of neonatal danger signs among postpartum mothers in Southern Ethiopia: institutional-based cross-sectional study	Mose A, Abebe H, Shitu S, Shimels H.	2021	Excluded	Excluded by title/abstract
963	Prevalence and determinants of Tuberculosis among HIV infected patients in south Ethiopia	Fekadu S, Teshome W, Alemu G.	2015	Excluded	Excluded by title/abstract
964	Adherence to TB treatment remains low during continuation phase among adult patients in Northwest Ethiopia	Gashu KD, Gelaye KA, Tilahun B.	2021	Excluded	Excluded by title/abstract
965	Effect of maternal nutrition education on early initiation and exclusive breast-feeding practices in south Ethiopia: a cluster randomised control trial	Admasu J, Egata G, Bassore DG, Feleke FW.	2022	Excluded	Excluded by title/abstract
966	Unmet supportive care needs and determinants among cancer patients treated at University of Gondar Specialized Hospital, Northwest Ethiopia: A prospective cross-sectional study	Gebresillassie BM, Ayele AA, Abegaz TM.	2021	Excluded	Excluded by title/abstract
967	Spatial pattern of perinatal mortality and its determinants in Ethiopia: Data from Ethiopian Demographic and Health Survey 2016	Yadeta TA, Mengistu B, Gobena T, Regassa LD.	2020	Excluded	Excluded by title/abstract
968	Studying latent change process in height growth of children in Ethiopia, India, Peru and Vietnam	Wake SK, Zewotir T, Muluneh EK.	2022	Excluded	Excluded by title/abstract
969	Prevalence of HIV seropositive status and associated factors among family members of index cases of antiretroviral clinical attendants in Sodo Town, Southern Ethiopia	Kefale A, Daka K, Abebe A, Haile D, Paulos K, Sherfa A, Addis A, Gunta M, Ayza A, Wolde J.	2023	Excluded	Excluded by title/abstract
970	Family-based intervention for prevention and self-management of disabilities due to leprosy, podoconiosis and lymphatic filariasis versus usual care in Ethiopia: study protocol for a cluster-randomised controlled trial	van 't Noordende AT, Aycheh MW, Moges NA, Tadesse T, Schippers AP.	2022	Excluded	Excluded by title/abstract
971	Determinants of Selected Cardiovascular Diseases among Adult Patients at Cardiac Clinic of Debre Berhan Referral Hospital, Ethiopia: Unmatched Case-Control Study	Aragaw S, Tesfahun E, Derseh BT, Mamo B.	2020	Excluded	Excluded by title/abstract
972	Duration of Supplemental Oxygen Requirement and Predictors in Severe COVID-19 Patients in Ethiopia: A Survival Analysis	Leulseged TW, Hassen IS, Edo MG, Abebe DS, Maru EH, Zewde WC, Chamiso NW, Jagema TB.	2021	Excluded	Excluded by title/abstract
973	Deworming utilization among pregnant mothers with at least one antenatal care follow-up in Ethiopia, 2022:- A multilevel analysis	Bantie B, Kassaw Yirga G, Ayenew YE, Nuru Muhamed A, Tassew SF, Kassie YT, Tiruneh CM, Moges N, Birhane BM, Anley DT, Anteneh RM, Dessie AM.	2023	Excluded	Excluded by title/abstract
974	Prelacteal feeding practice and its determinant factors among mothers having children less than 6 months of age in Bure district, Northwest Ethiopia: a community-based cross-sectional study	Mose A, Abebe H.	2021	Excluded	Excluded by title/abstract
975	Determinants of Maternal Satisfaction with Existing Delivery Care at Wolaita Sodo University Teaching and Referral Hospital, Ethiopia	Wolka S, Assegid S, Tantu T, Gunta M, Duko B.	2020	Excluded	Excluded by title/abstract
976	Determinants of time to first marriage and birth intervals among women of child bearing age in Dabat Health and demographic surveillance system site, Northwest Ethiopia	Alazbih NM, Kaya AH, Mengistu MY, Gelaye KA.	2023	Excluded	Excluded by title/abstract
977	Individual and community-level factors influencing optimal breastfeeding: A multilevel analysis from a national survey study of Ethiopia	Hagos A, Tsadik M, Belachew AB, Tesfahunegn A.	2021	Excluded	Excluded by title/abstract
978	Neonatal survival and determinants of mortality in Aroresa district, Southern Ethiopia: a prospective cohort study	Limaso AA, Dangisso MH, Hibstu DT.	2020	Excluded	Excluded by title/abstract
979	Determinants of postnatal care service utilization among married women in rural areas in western Ethiopia	Beyene T, Melka AS, Yadecha B.	2022	Excluded	Excluded by title/abstract
980	Geographical disparities and determinants of adherence to iron folate supplementation among pregnant women in Ethiopia: spatial and multilevel analysis of the Ethiopian Mini Demographic and Health Survey of 2019	Mulugeta SS.	2022	Excluded	Excluded by title/abstract
981	Physicians' utilization of microbiologic reports and determinants of their preference to order culture in Tikur Anbessa Specialized Hospital, Addis Ababa, Ethiopia	Alemkere G, Gilagil G, Gebrehiwot T, Tilahun Z, Mengist HM.	2018	Excluded	Excluded by title/abstract
982	Determinants of Patient Delay in Diagnosis of Pulmonary Tuberculosis in Somali Pastoralist Setting of Ethiopia: A Matched Case-Control Study	Getnet F, Demissie M, Worku A, Gobena T, Seyoum B, Tschopp R, Andersen CT.	2019	Excluded	Excluded by title/abstract
983	Determinants of Low Birth Weight among Newborns Delivered at Public Hospitals in Sidama Zone, South Ethiopia: Unmatched Case-Control Study	Bekela MB, Shimbre MS, Gebabo TF, Geta MB, Tonga AT, Zeleke EA, Sidemo NB, Getnet AB.	2020	Excluded	Excluded by title/abstract
984	Prevalence of high bloodpressure, hyperglycemia, dyslipidemia, metabolic syndrome and their determinants in Ethiopia: Evidences from the National NCDs STEPS Survey, 2015	Gebreyes YF, Goshu DY, Geletew TK, Argefa TG, Zemedu TG, Lemu KA, Waka FC, Mengesha AB, Degefu FS, Deghebo AD, Wubie HT, Negeri MG, Tesema TT, Tessema YG, Regassa MG, Eba GG, Beyene MG, Yesu KM, Zeleke GT, Mengistu YT, Belayneh AB.	2018	Excluded	Excluded by title/abstract
985	One-fourth of the prisoners are underweight in Northern Ethiopia: a cross-sectional study	Abera SF, Adane K.	2017	Excluded	Excluded by title/abstract
986	Timely initiation of breastfeeding among first time mothers in Bahir Dar city, North West, Ethiopia, 2016	Ayalew T, Tewabe T, Ayalew Y.	2019	Excluded	Excluded by title/abstract
987	Patients' satisfaction with post-operative pain management in Ayder Comprehensive Specialized Hospital, Ethiopia: a cross-sectional study	Alema NM, Asgedom SW, Welegebrial BG, Atey TM, Araya EM, Gebremedhin H, Demsie DG, Werid WM, Araya H, Mulu A, Hailesilase GG.	2023	Excluded	Excluded by title/abstract
988	Determinants of maternity waiting home utilization in Sidama Zone, Southern Ethiopia: A cross-sectional study	Tenaw Z, Fikre R, Gemeda H, Astatkie A.	2022	Excluded	Excluded by title/abstract
989	Antimicrobial Use-Related Problems and Predictors among Hospitalized Medical In-Patients in Southwest Ethiopia: Prospective Observational Study	Yadesa TM, Gudina EK, Angamo MT.	2015	Excluded	Excluded by title/abstract
990	Health seeking behavior and its determinants for cervical cancer among women of childbearing age in Hossana Town, Hadiya zone, Southern Ethiopia: community based cross sectional study	Habtu Y, Yohannes S, Laelago T.	2018	Excluded	Excluded by title/abstract
991	Distant and proximate factors associated with maternal near-miss: a nested case-control study in selected public hospitals of Addis Ababa, Ethiopia	Liyew EF, Yalew AW, Afework MF, Essén B.	2018	Excluded	Excluded by title/abstract
992	Determinants of institutional delivery among childbearing age women in Western Ethiopia, 2013: unmatched case control study	Feyissa TR, Genemo GA.	2014	Excluded	Excluded by title/abstract
993	Durability of long-lasting insecticidal nets (LLINs) in Ethiopia	Hiruy HN, Irish SR, Abdelmenan S, Wuletaw Y, Zewde A, Woyessa A, Haile M, Chibsa S, Lorenz L, Worku A, Yukich J, Berhane Y, Keating J.	2023	Excluded	Excluded by title/abstract
994	Experience and perceptions of healthcare providers on clinical management and care of near-miss infants: a qualitative content analysis	Asaye MM, Gelaye KA, Matebe YH, Lindgren H, Erlandsson K.	2023	Excluded	Excluded by title/abstract
995	Determinants of tuberculosis treatment outcome under directly observed treatment short courses in Adama City, Ethiopia	Tesema T, Seyoum D, Ejeta E, Tsegaye R.	2020	Excluded	Excluded by title/abstract
996	Application of Health Belief Model for the assessment of COVID-19 preventive behavior and its determinants among students: A structural equation modeling analysis	Shitu K, Adugna A, Kassie A, Handebo S.	2022	Excluded	Excluded by title/abstract
997	Decomposition analysis of women's empowerment-based inequalities in the use of maternal health care services in Ethiopia: Evidence from Demographic and Health Surveys	Shibre G, Mekonnen W, Haile Mariam D.	2023	Excluded	Excluded by title/abstract
998	Determinants of induced abortion among women received maternal health care services in public hospitals of Arba Minch and Wolayita Sodo town, southern Ethiopia: unmatched case-control study	Abebe M, Mersha A, Degefa N, Gebremeskel F, Kefelew E, Molla W.	2022	Excluded	Excluded by title/abstract
999	Determinants of Face Mask Utilization to Prevent Covid-19 Pandemic among Quarantined Adults in Tigrai Region, Northern Ethiopia, 2020	Haftom M, Petrucka PM.	2021	Excluded	Excluded by title/abstract
1000	Potential drug-drug interactions among elderly patients admitted to medical ward of Ayder Referral Hospital, Northern Ethiopia: a cross sectional study	Teka F, Teklay G, Ayalew E, Teshome T.	2016	Excluded	Excluded by title/abstract
1001	Determinants of puerperal sepsis among post partum women at public hospitals in west SHOA zone Oromia regional STATE, Ethiopia (institution BASEDCASE control study)	Demisse GA, Sifer SD, Kedir B, Fekene DB, Bulto GA.	2019	Excluded	Excluded by title/abstract
1002	Immunization coverage and its determinant factors among children aged 12-23 months in Ethiopia: a systematic review, and Meta- analysis of cross-sectional studies	Eshete A, Shewasinad S, Hailemeskel S.	2020	Excluded	Excluded by title/abstract
1003	Prevalence and predictors of intestinal parasites among food handlers in Yebu Town, southwest Ethiopia	Tefera T, Mebrie G.	2014	Excluded	Excluded by title/abstract
1004	Determinants of defaulting from completion of child immunization in Laelay Adiabo District, Tigray Region, Northern Ethiopia: A case-control study	Aregawi HG, Gebrehiwot TG, Abebe YG, Meles KG, Wuneh AD.	2017	Excluded	Excluded by title/abstract
1005	Maternity waiting areas - serving all women? Barriers and enablers of an equity-oriented maternal health intervention in Jimma Zone, Ethiopia	Bergen N, Abebe L, Asfaw S, Kiros G, Kulkarni MA, Mamo A, Morankar S, Labonté R.	2019	Excluded	Excluded by title/abstract
1006	Poor sleep quality and associated factors among HIV-positive pregnant women in Northwest, Ethiopia: a facility-based, cross-sectional study	Legas G, Beyene GM, Asnakew S, Belete A, Desie T.	2022	Excluded	Excluded by title/abstract
1007	Understanding correlates of child stunting in Ethiopia using generalized linear mixed models	Takele K, Zewotir T, Ndanguza D.	2019	Excluded	Excluded by title/abstract
1008	Determinants of healthcare utilisation for low back pain: A population-based study in Ethiopia	Beyera GK, O'Brien J, Campbell S.	2020	Excluded	Do not report the outcome
1009	Factors affecting calving to conception interval (days open) in dairy cows located at Dessie and Kombolcha towns, Ethiopia	Temesgen MY, Assen AA, Gizaw TT, Minalu BA, Mersha AY.	2022	Excluded	Excluded by title/abstract
1010	Determinants of birth asphyxia among live birth newborns in University of Gondar referral hospital, northwest Ethiopia: A case-control study	Wosenu L, Worku AG, Teshome DF, Gelagay AA.	2018	Excluded	Excluded by title/abstract
1011	Emotional responses and perceived stressors of frontline medical staffs in case of COVID-19 treatment centers and obstetrics emergency in Ethiopia	Kebede MA, Demissie DB, Guddu DK, Haile MT, Bitew ZW, Muleta MB.	2021	Excluded	Excluded by title/abstract
1012	Determinants of neonatal mortality in rural Northern Ethiopia: A population based nested case control study	Yirgu R, Molla M, Sibley L.	2017	Excluded	Excluded by title/abstract
1013	Diagnosis of famine: a discursive contribution	Rubin O.	2014	Excluded	Excluded by title/abstract
1014	Coverage of azithromycin mass treatment for trachoma elimination in Northwestern Ethiopia: a community based cross-sectional study	Tilahun Z, Fenta TG.	2018	Excluded	Excluded by title/abstract
1015	Farm labor migrations in the Awash Valley of Ethiopia	Kloos H.	1982	Excluded	Excluded by title/abstract
1016	Determinants of anemia among pregnant women attending antenatal care in Horo Guduru Wollega Zone, West Ethiopia: Unmatched case-control study	Tulu BD, Atomssa EM, Mengist HM.	2019	Excluded	Excluded by title/abstract
1017	Determinants of perinatal mortality among cohorts of pregnant women in three districts of North Showa zone, Oromia Region, Ethiopia: Community based nested case control study	Roro EM, Sisay MM, Sibley LM.	2018	Excluded	Excluded by title/abstract
1018	Brief Report: Long-term Outcomes and Their Determinants in Patients on Antiretroviral Treatment in Ethiopia, 2005/6-2011/12: A Retrospective Cohort Study	Assefa Y, Lynen L, Kloos H, Hill P, Rasschaert F, Hailemariam D, Neilsen G, Van Damme W.	2015	Excluded	Excluded by title/abstract
1019	Neonatal mortality in Ethiopia: a protocol for systematic review and meta-analysis	Tekelab T, Akibu M, Tagesse N, Tilhaun T, Yohanes Y, Nepal S.	2019	Excluded	Excluded by title/abstract
1020	Determinants of sheep prices in the highlands of northeastern Ethiopia: implication for sheep value chain development	Kassa BT, Haile AG, Essa JA.	2011	Excluded	Excluded by title/abstract
1021	Determinants of cervical cancer screening service utilization among women attending healthcare services in Amhara region referral hospitals: a case-control study	Legasu TD, Temesgen K, Ayele ZT, Chekole MS, Bayou FD, Fetene JC, Tibebu AT, Taye BT, Ali MA.	2022	Excluded	Excluded by title/abstract
1022	Development and validation of a risk prediction model for lost to follow-up among adults on active antiretroviral therapy in Ethiopia: a retrospective follow-up study	Fentie DT, Kassa GM, Tiruneh SA, Muche AA.	2022	Excluded	Excluded by title/abstract
1023	Determinants of early sexual initiation among female youth in Ethiopia: a multilevel analysis of 2016 Ethiopian Demographic and Health Survey	Arefaynie M, Yalew M, Damtie Y, Kefale B.	2020	Excluded	Excluded by title/abstract
1024	Educational expansion and health disparities in Ethiopia, 2005-2016	Oh JH.	2019	Excluded	Excluded by title/abstract
1025	Determinants of obstetric fistula in Ethiopia	Andargie AA, Debu A.	2017	Excluded	Excluded by title/abstract
1026	Menstrual hygiene management and school absenteeism among female adolescent students in Northeast Ethiopia	Tegegne TK, Sisay MM.	2014	Excluded	Excluded by title/abstract
1027	Trends and determinants of home delivery in Ethiopia: further multivariate decomposition analysis of 2005-2016 Ethiopian Demographic Health Surveys	Tiruneh SA, Lakew AM, Yigizaw ST, Sisay MM, Tessema ZT.	2020	Excluded	Excluded by title/abstract
1028	Spatial distribution and determinants of acute respiratory infection among under-five children in Ethiopia: Ethiopian Demographic Health Survey 2016	Amsalu ET, Akalu TY, Gelaye KA.	2019	Excluded	Excluded by title/abstract
1029	Spatial distribution and determinants of tetanus toxoid immunization among pregnant women in Ethiopia using data from Ethiopian demographic and health survey 2016	Fentie B, Alemu TG, Techane MA, Wubneh CA, Assimamaw NT, Belay GM, Tamir TT, Muhye AB, Kassie DG, Wondim A, Terefe B, Tarekegn BT, Ali MS, Gonete AT, Tekeba B, Kassa SF, Desta BK, Ayele AD, Dessie MT, Atalell KA.	2023	Excluded	Excluded by title/abstract
1030	Determinants of childhood diarrhea in Medebay Zana District, Northwest Tigray, Ethiopia: a community based unmatched case-control study	Asfaha KF, Tesfamichael FA, Fisseha GK, Misgina KH, Weldu MG, Welehaweria NB, Gebregiorgis YS.	2018	Excluded	Excluded by title/abstract
1031	Magnitude of husbands' involvement in skilled birth attendant service utilization in Deder town, Oromiya, Ethiopia	Mohammed A, Kifle G, Beshir F, Mume A, Abdullahi Y, Abdulwehab R.	2022	Excluded	Excluded by title/abstract
1032	Psychosocial determinants of sexual activity and condom use intention among youth in Addis Ababa, Ethiopia	Taffa N, Klepp KI, Sundby J, Bjune G.	2002	Excluded	Excluded by title/abstract
1033	Prevalence and burden of diseases presenting to a general pediatrics ward in Gondar, Ethiopia	Gordon DM, Frenning S, Draper HR, Kokeb M.	2013	Excluded	Excluded by title/abstract
1034	Providers adherence to essential contents of antenatal care services increases birth weight in Bahir Dar City Administration, north West Ethiopia: a prospective follow up study	Tafere TE, Afework MF, Yalew AW.	2018	Excluded	Excluded by title/abstract
1035	Psychological distress and social support are determinants of changing oral health status among an immigrant population from Ethiopia	Vered Y, Soskolne V, Zini A, Livny A, Sgan-Cohen HD.	2011	Excluded	Excluded by title/abstract
1036	DETERMINANT FACTORS OF VISUAL INSPECTION WITH ACETIC ACID (VIA) POSITIVE LESIONS AMONG HIV POSITIVE WOMEN IN MEKELLE HOSPITAL, NORTHERN ETHIOPIA: A CASE CONTROL STUDY	Gessesse Z, Tadesse Z, Alemayehu M, Hiruye A, Getachew Y, Derbew M, Mariam DH, Mammo D, Eva K, Yebyo H, Michael HG.	2015	Excluded	Excluded by title/abstract
1037	Sociodemographic and institutional determinants of zinc bundled with oral rehydration salt utilisation among under-five children with diarrhoeal diseases in East Wallaga zone, western Ethiopia: a community-based cross-sectional study	Terefa DR, Shama AT, Kenea AK.	2023	Excluded	Excluded by title/abstract
1038	Determinants of early marriage among female children in Amhara Region, Ethiopia	Tekile AK, Woya AA, Basha GW.	2020	Excluded	Excluded by title/abstract
1039	Women's utilisation of quality antenatal care, intrapartum care and postnatal care services in Ethiopia: a population-based study using the demographic and health survey data	Negero MG, Sibbritt D, Dawson A.	2023	Excluded	Excluded by title/abstract
1040	Nutritional status of visceral leishmaniasis patients: A comparative cross-sectional study	Feleke BE.	2019	Excluded	Excluded by title/abstract
1041	Determinants of defaulter to full vaccination among children aged 12-23 months in Siraro district, West Arsi zone, Oromia, Ethiopia: a case-control study	Guye AH, Nigussie T, Tesema M, Shambi DB, Deriba BS, Dureso NS, Debela SM.	2023	Excluded	Excluded by title/abstract
1042	Neisseria gonorrhoeae among suspects of sexually transmitted infection in Gambella hospital, Ethiopia: risk factors and drug resistance	Ali S, Sewunet T, Sahlemariam Z, Kibru G.	2016	Excluded	Excluded by title/abstract
1043	Maternal mental health is associated with child undernutrition and illness in Bangladesh, Vietnam and Ethiopia	Nguyen PH, Saha KK, Ali D, Menon P, Manohar S, Mai LT, Rawat R, Ruel MT.	2014	Excluded	Excluded by title/abstract
1044	Insulin-requiring diabetes in Ethiopia: associations with poverty, early undernutrition and anthropometric disproportion	Fekadu S, Yigzaw M, Alemu S, Dessie A, Fieldhouse H, Girma T, Trimble ER, Phillips DI, Parry EH.	2010	Excluded	Excluded by title/abstract
1045	Anemia and associated factors among patients admitted with metabolic syndromes at Worabe Comprehensive Specialized Hospital, Southern Ethiopia: A cross-sectional study	Timerga A, Haile K, Dessu S.	2022	Excluded	Excluded by title/abstract
1046	Utilization and Determinants of Postnatal Care Services in Ethiopia: A Systematic Review and Meta-Analysis	Chaka EE, Abdurahman AA, Nedjat S, Majdzadeh R.	2019	Excluded	Excluded by title/abstract
1047	Landscape analysis of nutrition services at Primary Health Care Units (PHCUs) in four districts of Ethiopia	Fenta EH, Endris BS, Mengistu YG, Sadamo FE, Gelan EH, Beyene TG, Gebreyesus SH.	2020	Excluded	Excluded by title/abstract
1048	Antimicrobial resistance profile of staphylococcus aureus isolates isolated from ear discharges of patients at University of Hawassa comprehensive specialized hospital	Deyno S, Toma A, Worku M, Bekele M.	2017	Excluded	Excluded by title/abstract
1049	Stunting and its determinant factors among children aged 6-59 months in Ethiopia	Tariku A, Biks GA, Derso T, Wassie MM, Abebe SM.	2017	Excluded	Excluded by title/abstract
1050	Determinants of enrollment decision in the community-based health insurance, North West Ethiopia: a case-control study	Taddesse G, Atnafu DD, Ketemaw A, Alemu Y.	2020	Excluded	Excluded by title/abstract
1051	An assessment of child immunization coverage and its determinants in Sinana District, Southeast Ethiopia	Legesse E, Dechasa W.	2015	Excluded	Excluded by title/abstract
1052	A case-control study on determinants of rickets	Chali D, Enquselassie F, Gesese M.	1998	Excluded	Excluded by title/abstract
1053	Prevalence of prenatal zinc deficiency and its association with socio-demographic, dietary and health care related factors in rural Sidama, Southern Ethiopia: a cross-sectional study	Gebremedhin S, Enquselassie F, Umeta M.	2011	Excluded	Excluded by title/abstract
1054	Determinants of underweight, stunting and wasting among schoolchildren	Wolde M, Berhan Y, Chala A.	2015	Excluded	Excluded by title/abstract
1055	Determinants of HIV infection among children born to HIV positive mothers on prevention of mother to child transmission program at referral hospitals in west Amhara, Ethiopia; case control study	Alemu A, Molla W, Yinges K, Mihret MS.	2022	Excluded	Excluded by title/abstract
1056	Anemia and its determinant of in-school adolescent girls from rural Ethiopia: a school based cross-sectional study	Regasa RT, Haidar JA.	2019	Excluded	Excluded by title/abstract
1057	Incidence and determinants of neonatal mortality in the first three days of delivery in northwestern Ethiopia: a prospective cohort study	Worke MD, Mekonnen AT, Limenh SK.	2021	Excluded	Excluded by title/abstract
1058	Adolescent childbearing trends and sub-national variations in Ethiopia: a pooled analysis of data from six surveys	Mekonnen Y, Telake DS, Wolde E.	2018	Excluded	Excluded by title/abstract
1059	HIV patients retention and attrition in care and their determinants in Ethiopia: a systematic review and meta-analysis	Abebe Moges N, Olubukola A, Micheal O, Berhane Y.	2020	Excluded	Excluded by title/abstract
1060	Trends and determinants of breastfeeding within one hour in Ethiopia, further analysis of Ethiopian Demographic and Health Survey: multivariate decomposition analysis	Birhan TY, Seretew WS, Alene M.	2021	Excluded	Excluded by title/abstract
1061	An iconic traditional apiculture of park fringe communities of Borena Sayint National Park, north eastern Ethiopia	Adal H, Asfaw Z, Woldu Z, Demissew S, van Damme P.	2015	Excluded	Excluded by title/abstract
1062	Determinants of blood pressure at high and low altitudes in Ethiopia	Clegg EJ, Jeffries DJ, Harrison GA.	1976	Excluded	Excluded by title/abstract
1063	Determinants of perinatal deaths: a five-year retrospective survey at Tikur Anbessa Teaching Hospital	Tadesse E, Afework S, Surafiel Y, Mehari LB.	1989	Excluded	Excluded by title/abstract
1064	Time to recovery from Eclampsia and its determinants in east Gojjam zone hospitals, Amhara, Ethiopia, 2017/18	Kassie B, Bazezew Y, Sharew Y, Yismaw L, Desta M, Alene M.	2021	Excluded	Excluded by title/abstract
1065	Spatial clustering and socio-demographic determinants of HIV infection in Ethiopia, 2015-2017	Gelaw YA, Magalhães RJS, Assefa Y, Williams G.	2019	Excluded	Excluded by title/abstract
1066	Food Insecurity, Safety Nets, and Coping Strategies during the COVID-19 Pandemic: Multi-Country Evidence from Sub-Saharan Africa	Dasgupta S, Robinson EJZ.	2021	Excluded	Excluded by title/abstract
1067	Repeat induced abortion and associated factors among women seeking abortion care services at Debre Markos town health institutions, Amhara regional state, Ethiopia, 2017	Waktola MI, Mekonen DG, Nigussie TS, Cherkose EA, Abate AT.	2020	Excluded	Excluded by title/abstract
1068	Mothers' education and ANC visit improved exclusive breastfeeding in Dabat Health and Demographic Surveillance System Site, northwest Ethiopia	Tariku A, Alemu K, Gizaw Z, Muchie KF, Derso T, Abebe SM, Yitayal M, Fekadu A, Ayele TA, Alemayehu GA, Tsegaye AT, Shimeka A, Biks GA.	2017	Excluded	Excluded by title/abstract
1069	Determinants of Low Birth Weight Among Women Who Gave Birth at Public Health Facilities in North Shewa Zone: Unmatched Case-Control Study	Deriba BS, Jemal K.	2021	Excluded	Excluded by title/abstract
1070	Women's independent decision-making power and determinants on not to use contraceptives among currently married women in Ethiopia using demographic and Health Survey data: Multilevel Analysis	Tesfa D, Azanaw MM, Gebremariam AD, Engidaw MT, Tiruneh M, Zemene MA, Anley DT, Dessie AM.	2022	Excluded	Excluded by title/abstract
1071	Determinants of geographical inequalities for DTP3 vaccine coverage in sub-Saharan Africa	Ikilezi G, Augusto OJ, Sbarra A, Sherr K, Dieleman JL, Lim SS.	2020	Excluded	Excluded by title/abstract
1072	Sexual and physical abuse and its determinants among street children in Addis Ababa, Ethiopia 2016	Chimdessa A, Cheire A.	2018	Excluded	Excluded by title/abstract
1073	Full immunization coverage and its associated factors among children aged 12-23 months in Ethiopia: further analysis from the 2016 Ethiopia demographic and health survey	Tamirat KS, Sisay MM.	2019	Excluded	Excluded by title/abstract
1074	Prevalence and determinants of insomnia among patients living with asthma in Northwest Ethiopian University specialised hospitals: Multicentre cross-sectional study	Belachew EA, Sendekie AK, Ayele EM, Netere AK.	2022	Excluded	Excluded by title/abstract
1075	Breastfeeding practice and factors associated with exclusive breastfeeding among mothers in Horro District, Ethiopia: A community-based cross-sectional study	Jebena DD, Tenagashaw MW.	2022	Excluded	Excluded by title/abstract
1076	Assessing the potential determinants of national vitamin A supplementation among children aged 6-35 months in Ethiopia: further analysis of the 2019 Ethiopian Mini Demographic and Health Survey	Lucha TA, Engida TA, Mengistu AK.	2022	Excluded	Excluded by title/abstract
1077	Ethical aspects of directly observed treatment for tuberculosis: a cross-cultural comparison	Sagbakken M, Frich JC, Bjune GA, Porter JD.	2013	Excluded	Excluded by title/abstract
1078	The prevalence of non-communicable diseases in northwest Ethiopia: survey of Dabat Health and Demographic Surveillance System	Abebe SM, Andargie G, Shimeka A, Alemu K, Kebede Y, Wubeshet M, Tariku A, Gebeyehu A, Bayisa M, Yitayal M, Awoke T, Azmeraw T, Birku M.	2017	Excluded	Excluded by title/abstract
1079	Defaulting from DOTS and its determinants in three districts of Arsi Zone in Ethiopia	Tekle B, Mariam DH, Ali A.	2002	Excluded	Excluded by title/abstract
1080	Rural households at risk of malaria did not own sufficient insecticide treated nets at Dabat HDSS site: evidence from a cross sectional re-census	Muchie KF, Alemu K, Tariku A, Tsegaye AT, Abebe SM, Yitayal M, Awoke T, Biks GA.	2017	Excluded	Excluded by title/abstract
1081	Adherence to antihypertensive medications among adult hypertensive patients attending chronic follow-up units of Dessie Referral Hospital, Northeastern Ethiopia: A cross-sectional study	Andualem A, Liknaw T, Edmealem A, Gedefaw M.	2021	Excluded	Excluded by title/abstract
1082	Prevalence and factors associated with uncontrolled hypertension among adult hypertensive patients on follow-up at Northern Ethiopia, 2019: cross-sectional study	Aberhe W, Mariye T, Bahrey D, Zereabruk K, Hailay A, Mebrahtom G, Gemechu K, Medhin B.	2020	Excluded	Excluded by title/abstract
1083	Assessment of Medication Use among University Students in Ethiopia	Asmelashe Gelayee D, Binega G.	2017	Excluded	Excluded by title/abstract
1084	Early childhood stunting and later life outcomes: A longitudinal analysis	Deshpande A, Ramachandran R.	2022	Excluded	Excluded by title/abstract
1085	Magnitude and determinants of malnutrition among pregnant women in eastern Ethiopia: evidence from rural, community-based setting	Kedir H, Berhane Y, Worku A.	2016	Excluded	Excluded by title/abstract
1086	Individual and community level determinants of short birth interval in Ethiopia: A multilevel analysis	Shifti DM, Chojenta C, G Holliday E, Loxton D.	2020	Excluded	Excluded by title/abstract
1087	Prevalence and associated factors of adolescent fatherhood in Ethiopia: A multilevel analysis using the 2016 Ethiopian demographic health survey data	Worku MG, Tesema GA, Teshale AB.	2021	Excluded	Excluded by title/abstract
1088	Maternal satisfaction among vaginal and cesarean section delivery care services in Bahir Dar city health facilities, Northwest Ethiopia: a facility-based comparative cross-sectional study	Karoni HF, Bantie GM, Azage M, Kasa AS, Aynie AA, Tsegaye GW.	2020	Excluded	Excluded by title/abstract
1089	Incidence and determinants of neonatal near miss in south Ethiopia: a prospective cohort study	Tekelab T, Chojenta C, Smith R, Loxton D.	2020	Excluded	Excluded by title/abstract
1090	Determinants of cervical cancer screening utilization among HIV-positive women, in public general hospitals of Central Zone, Tigray, Ethiopia, 2020: Case-control study	Gebremeskel TG, Gebretatios MZ.	2023	Excluded	Excluded by title/abstract
1091	Job satisfaction and determinant factors among midwives working at health facilities in Addis Ababa city, Ethiopia	Bekru ET, Cherie A, Anjulo AA.	2017	Excluded	Excluded by title/abstract
1092	Spatial distribution of under immunization among children 12-23 months old in Butajira HDSS, southern Ethiopia	Ketsela A, Gebreyesus SH, Deressa W.	2021	Excluded	Excluded by title/abstract
1093	Determinants of birth asphyxia among newborns delivered in public hospitals of West Shoa Zone, Central Ethiopia: A case-control study	Kune G, Oljira H, Wakgari N, Zerihun E, Aboma M.	2021	Excluded	Excluded by title/abstract
1094	Determinants of Knowledge and Attitude towards Breastfeeding in Rural Pregnant Women Using Validated Instruments in Ethiopia	Abdulahi M, Fretheim A, Argaw A, Magnus JH.	2021	Excluded	Excluded by title/abstract
1095	Maternal associated factors of low birth weight: a hospital based cross-sectional mixed study in Tigray, Northern Ethiopia	Gebremedhin M, Ambaw F, Admassu E, Berhane H.	2015	Excluded	Excluded by title/abstract
1096	Determinants of births protected against neonatal tetanus in Ethiopia: A multilevel analysis using EDHS 2016 data	Teshale AB, Tesema GA.	2020	Excluded	Excluded by title/abstract
1097	Breast self-examination practice and associated factors among female healthcare workers in Ethiopia: A systematic review and meta-analysis	Mekonnen BD.	2020	Excluded	Excluded by title/abstract
1098	Factors associated with Leishmania asymptomatic infection: results from a cross-sectional survey in highland northern Ethiopia	Custodio E, Gadisa E, Sordo L, Cruz I, Moreno J, Nieto J, Chicharro C, Aseffa A, Abraham Z, Hailu T, Cañavate C.	2012	Excluded	Excluded by title/abstract
1099	Determinants of Utilization of Health Extension Workers in the Context of Scale-Up of Integrated Community Case Management of Childhood Illnesses in Ethiopia	Shaw B, Amouzou A, Miller NP, Tsui AO, Bryce J, Tafesse M, Surkan PJ.	2015	Excluded	Excluded by title/abstract
1100	Predictors of blood glucose change and vascular complication of type 2 diabetes mellitus patients in Felege Hiwot Referral Hospital, North West Ethiopia	Shita NG, Muluneh EK.	2021	Excluded	Excluded by title/abstract
1101	Burden of HIV, HBV and syphilis among children in urban Ethiopia: Community-based cross-sectional study	Getaneh Y, Khairunisa S, Husada D, Kuntaman K, Lusida MI.	2023	Excluded	Excluded by title/abstract
1102	Monitoring changes in malaria epidemiology and effectiveness of interventions in Ethiopia and Uganda: Beyond Garki Project baseline survey	Abeku TA, Helinski ME, Kirby MJ, Kefyalew T, Awano T, Batisso E, Tesfaye G, Ssekitooleko J, Nicholas S, Erdmanis L, Nalwoga A, Bass C, Cose S, Assefa A, Kebede Z, Habte T, Katamba V, Nuwa A, Bakeera-Ssali S, Akiror SC, Kyomuhangi I, Tekalegne A, Magumba G, Meek SR.	2015	Excluded	Excluded by title/abstract
1103	The median time to stopover exclusive breastfeeding among employed and unemployed mothers of infants aged 6-12 months in Ethiopia, 2019	Adugnaw E, Gizaw G, Girma M, Arage G, Libanos M, Emrie WA, Chanie SS, Chanie ES.	2023	Excluded	Excluded by title/abstract
1104	Determinants and Consequences of Adolescent Fatherhood: A Longitudinal Study in Ethiopia, India, Peru, and Vietnam	Jeong J.	2021	Excluded	Excluded by title/abstract
1105	Determinants and geographic distribution of early newborn care in Ethiopia: evidence from the 2019 Ethiopian Mini Demographic Health Survey	Belay DG, Alemu MB, Pereira G, Lassi ZS, Tessema GA.	2023	Excluded	Excluded by title/abstract
1106	Household, maternal, and child related determinants of hemoglobin levels of Ethiopian children: hierarchical regression analysis	Mohammed SH, Habtewold TD, Esmaillzadeh A.	2019	Excluded	Excluded by title/abstract
1107	Adolescents' undernutrition and its determinants among in-school communities of Ambo town, West Oromia, Ethiopia	Alemayehu T, Haidar J, Habte D.	2010	Excluded	Excluded by title/abstract
1108	Iron-folic acid adherence and associated factors among pregnant women attending antenatal care at Metema District, Northwest Ethiopia	Yismaw AE, Tulu HB, Kassie FY, Araya BM.	2022	Excluded	Excluded by title/abstract
1109	Job satisfaction and motivation among public sector health workers: evidence from Ethiopia	Hotchkiss DR, Banteyerga H, Tharaney M.	2015	Excluded	Excluded by title/abstract
1110	Breast Self-Examination Knowledge and its Determinants among Female Students at Addis Ababa University, Ethiopia: An Institution-Based Cross-Sectional Study	Getu MA, Abebe M, Tlaye KG, Goshu AT.	2022	Excluded	Excluded by title/abstract
1111	Multilevel model on longitudinal data analysis in determinants of CD4 cell count among antiretroviral therapy attendant of HIV infected adults follow up in Gondar Teaching Referral Hospital, Gonder, Ethiopia	Kebede K.	2021	Excluded	Excluded by title/abstract
1112	Predictors of perceived empathy among patients visiting primary health-care centers in central Ethiopia	Birhanu Z, Assefa T, Woldie M, Morankar S.	2012	Excluded	Excluded by title/abstract
1113	Knowledge, attitude, prevention practice, and associated factors toward COVID-19 among preparatory school students in Southwest Ethiopia, 2021	Yesuf M, Abdu M.	2022	Excluded	Excluded by title/abstract
1114	Determinants of knowledge, attitude, and practice towards first aid among kindergarten and elementary school teachers in Gondar city, Northwest Ethiopia	Workneh BS, Mekonen EG, Ali MS.	2021	Excluded	Excluded by title/abstract
1115	Blood Pressure Control among Adults with Hypertension at a Tertiary Hospital in Ethiopia	Barega B, Seifu L, Melkie A, Abebe S, Taye M.	2023	Excluded	Excluded by title/abstract
1116	Compliance toward key elements of kangaroo mother care and its predictors among postnatal mothers with preterm and/or low birth weight newborns in southern Ethiopia, 2021: A count analysis	Habte A, Tamene A, Gizachew A.	2023	Excluded	Excluded by title/abstract
1117	Factors affecting child malnutrition in Ethiopia	Yirga AA, Mwambi HG, Ayele DG, Melesse SF.	2019	Excluded	Excluded by title/abstract
1118	Contextual Disparity on Trend and Determinants of Optimal Antenatal Care (ANC4+) Use for Women in Eastern Tigray, Ethiopia: Evidence from KA-HDSS Database	Gezae KE, Berhie KA, Gebresilassie AA, Tsadik M.	2023	Excluded	Excluded by title/abstract
1119	Pharmacy professionals' perceptions of their professional duties in the Ethiopian health care system: a mixed methods study	Bayked EM, Taye GN, Zewdie S, Aklilu T, Kahissay MH, Toleha HN.	2023	Excluded	Excluded by title/abstract
1120	Residential inequalities in health-related quality of life among women of reproductive age in four regions of Ethiopia: a decomposition analysis	Shumet T, Geda NR.	2023	Excluded	Excluded by title/abstract
1121	Acceptance of Human Papillomavirus Vaccination and Associated Factors among Girls in Arba Minch Town, Southern Ethiopia, 2020	Ukumo EY, Weldehawariat FG, Dessalegn SA, Minamo DM, Weldehawaryat HN.	2022	Excluded	Excluded by title/abstract
1122	Antiepileptic Drug Adherence and Its Associated Factors among Epilepsy Patients on Follow-ups at Amanuel Mental Specialized Hospital, Ethiopia	Shumet S, Wondie M, Ayano G, Asfaw H, Kassew T, Mesafint G.	2022	Excluded	Excluded by title/abstract
1123	Modern contraceptive utilization and associated factors among married pastoralist women in Bale eco-region, Bale Zone, South East Ethiopia	Belda SS, Haile MT, Melku AT, Tololu AK.	2017	Excluded	Excluded by title/abstract
1124	Determinants of knowledge of the highest conception probability period among reproductive age women in Low-Income African countries: A multilevel analysis based on the recent Demographic and Health Survey	Diress M, Gashaneh Belay D, Abdu Seid M, Birhan Eshetu H, Ayelign Kibret A, Chilot D, Melese M, Sinamaw D, Simegn W, Mohammed Seid A, Agmas Andualem A, Anmut Bitew D, Yismaw Gela Y.	2023	Excluded	Excluded by title/abstract
1125	Determinants of multidrug-resistant tuberculosis in patients who underwent first-line treatment in Addis Ababa: a case control study	Hirpa S, Medhin G, Girma B, Melese M, Mekonen A, Suarez P, Ameni G.	2013	Excluded	Excluded by title/abstract
1126	Prevalence and determinants of early antenatal care visit among pregnant women attending antenatal care in Debre Berhan Health Institutions, Central Ethiopia	Zegeye AM, Bitew BD, Koye DN.	2013	Excluded	Excluded by title/abstract
1127	Trends and factors associated with complementary feeding practices in Ethiopia from 2005 to 2016	Ahmed KY, Page A, Arora A, Ogbo FA.	2020	Excluded	Excluded by title/abstract
1128	Household food group expenditure patterns are associated with child anthropometry at ages 5, 8 and 12 years in Ethiopia, India, Peru and Vietnam	Humphries DL, Dearden KA, Crookston BT, Woldehanna T, Penny ME, Behrman JR; Young Lives Determinants Consequences of Child Growth Project team.	2017	Excluded	Excluded by title/abstract
1129	Inequities in maternal health services utilization in Ethiopia 2000-2016: magnitude, trends, and determinants	Gebre E, Worku A, Bukola F.	2018	Excluded	Excluded by title/abstract
1130	The Prevalence and Determinants of Inappropriate Oral Anticoagulant Use in Patients with Atrial Fibrillation, in Resource-Limited Setting	Yabeyu AB, Mohammed SY, Legesse ES, Adugna M, Kifle ZD.	2023	Excluded	Excluded by title/abstract
1131	Sexuality and sexual reproductive health of disabled young people in Ethiopia	Kassa TA, Luck T, Birru SK, Riedel-Heller SG.	2014	Excluded	Excluded by title/abstract
1132	Determinants of the utilization of youth-friendly sexual and reproductive health services in public secondary schools of Kogi State, Nigeria: an explorative study	Adione AA, Abamara NC, Vivalya BMN.	2023	Excluded	Excluded by title/abstract
1133	Appropriateness and Pattern of Antibiotic Prescription in Pediatric Patients at Adigart General Hospital, Tigray, Ethiopia	Yehualaw A, Taferre C, Bantie AT, Demsie DG.	2021	Excluded	Excluded by title/abstract
1134	Trends and determinants of underweight and overweight/obesity among urban Ethiopian women from 2000 to 2016	Ahmed KY, Abrha S, Page A, Arora A, Shiferaw S, Tadese F, Seifu CN, Yeneabat T, Alemu E, Gebremichael DY, Seiko A, Ogbo FA.	2020	Excluded	Excluded by title/abstract
1135	Determinants of low birth weight among neonates born in Amhara Regional State Referral Hospitals of Ethiopia: unmatched case control study	Asmare G, Berhan N, Berhanu M, Alebel A.	2018	Excluded	Excluded by title/abstract
1136	Dietary diversity practice and associated factors among pregnant women in North East Ethiopia	Aliwo S, Fentie M, Awoke T, Gizaw Z.	2019	Excluded	Excluded by title/abstract
1137	Characteristics and outcome profile of hospitalized African patients with COVID-19: The Ethiopian context	Leulseged TW, Hassen IS, Maru EH, Zewsde WC, Chamiso NW, Bayisa AB, Abebe DS, Ayele BT, Yegle KT, Edo MG, Gurara EK, Damete DD, Tolera YA.	2021	Excluded	Excluded by title/abstract
1138	Breast self-examination practice and its determinants among women in Ethiopia: A systematic review and meta-analysis	Yeshitila YG, Kassa GM, Gebeyehu S, Memiah P, Desta M.	2021	Excluded	Excluded by title/abstract
1139	Non-adherence to self-care and associated factors among diabetes adult population in Ethiopian: A systemic review with meta-analysis	Abate TW, Dessie G, Workineh Y, Gedamu H, Birhanu M, Ayalew E, Tirfie M, Endalamaw A.	2021	Excluded	Excluded by title/abstract
1140	Trends and differentials of adolescent motherhood in Ethiopia: evidences from 2005 Demographic and Health Survey	Gurmu E, Dejene T.	2012	Excluded	Excluded by title/abstract
1141	Household satisfaction with community-based health insurance scheme and associated factors in piloted Sheko district; Southwest Ethiopia	Mitiku Kebede K, Geberetsadik SM.	2019	Excluded	Excluded by title/abstract
1142	Treatment outcomes of patients with MDR-TB and its determinants at referral hospitals in Ethiopia	Wakjira MK, Sandy PT, Mavhandu-Mudzusi AH.	2022	Excluded	Excluded by title/abstract
1143	Determinants of place birth: a multinomial logistic regression and spatial analysis of the Ethiopian mini demographic and health survey data, 2019	Gudayu TW.	2022	Excluded	Excluded by title/abstract
1144	Antimalarial drug utilization by women in Ethiopia: a knowledge-attitudes-practice study	Yeneneh H, Gyorkos TW, Joseph L, Pickering J, Tedla S.	1993	Excluded	Excluded by title/abstract
1145	Complementary feeding practice and its determinants among mothers with children 6 to 23 months of age in Finote Selam, Ethiopia	Hailu D, Tilahun A, Dagnew Y.	2021	Excluded	Excluded by title/abstract
1146	Attitudes towards receiving COVID-19 vaccine and its associated factors among Southwest Ethiopian adults, 2021	Emire MS, Shiferaw BZ.	2023	Excluded	Excluded by title/abstract
1147	Application of joint modeling on the determinants of TB Status and CD4 cell count among antiretroviral therapy attendants in Gondar teaching referral hospital, Gonder, Ethiopia	Gebre KK, Hussen NM.	2023	Excluded	Excluded by title/abstract
1148	Determinants of fertility in Ethiopia	Ayele DG.	2015	Excluded	Excluded by title/abstract
1149	Magnitude of patient satisfaction and its associated factors at the outpatient psychiatry service of Dilla university referral hospital, Southern Ethiopia, Dilla, 2020	Kassaw C, Eskeziya A, Anbesaw T.	2022	Excluded	Excluded by title/abstract
1150	The relationship between residential altitude and stunting: evidence from >26 000 children living in highlands and lowlands of Ethiopia	Mohammed SH, Habtewold TD, Abdi DD, Alizadeh S, Larijani B, Esmaillzadeh A.	2020	Excluded	Excluded by title/abstract
1151	Intestinal parasitic infection among household contacts of primary cases, a comparative cross-sectional study	Feleke BE, Beyene MB, Feleke TE, Jember TH, Abera B.	2019	Excluded	Excluded by title/abstract
1152	Determinants of vaccination dropout among children 12-23 months age in north Gondar zone, northwest Ethiopia, 2019	Chanie MG, Ewunetie GE, Molla A, Muche A.	2021	Excluded	Excluded by title/abstract
1153	Determinants of Incomplete Childhood Vaccination among Children Aged 12-23 Months in Gambela Region, Southwest Ethiopia: A Case Control Study	Mebrat A, Dube L, Kebede A, Aweke Z.	2021	Excluded	Excluded by title/abstract
1154	Birth interval and pregnancy outcome	Abebe GM, Yohannis A.	1996	Excluded	Excluded by title/abstract
1155	Magnitude of, trends in, and associated factors of road traffic collision in central Ethiopia	Asefa F, Assefa D, Tesfaye G.	2014	Excluded	Excluded by title/abstract
1156	Semiparametric models for malaria rapid diagnosis test result	Ayele DG, Zewotir TT, Mwambi HG.	2014	Excluded	Excluded by title/abstract
1157	Time to recovery and determinants of severe acute malnutrition among 6-59 months children treated at outpatient therapeutic programme in North Gondar zone, Northwest Ethiopia: a prospective follow up study	Mamo WN, Derso T, Gelaye KA, Akalu TY.	2019	Excluded	Excluded by title/abstract
1158	Willingness to join community based health insurance and its determinants in East Gojjam zone, Northwest Ethiopia	Kibret GD, Leshargie CT, Wagnew F, Alebel A.	2019	Excluded	Excluded by title/abstract
1159	Risky sexual behaviors among female youth in Tiss Abay, a semi-urban area of the Amhara Region, Ethiopia	Tadesse G, Yakob B.	2015	Excluded	Excluded by title/abstract
1160	Willingness to join community based health insurance among households in South Wollo, Northeast Ethiopia: A community-based cross-sectional study	Biset Wagaw G, Tadesse AW, Ambaye GY.	2022	Excluded	Excluded by title/abstract
1161	Prevalence of gonococcal and chlamydial infections and sexual risk behavior among youth in Addis Ababa, Ethiopia	Taffa N, Bjune G, Sundby J, Gaustad P, Alestrøm A.	2002	Excluded	Excluded by title/abstract
1162	Concurrent anemia and stunting in young children: prevalence, dietary and non-dietary associated factors	Mohammed SH, Larijani B, Esmaillzadeh A.	2019	Excluded	Excluded by title/abstract
1163	Time to immunologic recovery and determinant factors among adults who initiated ART in Felege Hiwot Referral Hospital, northwest Ethiopia	Gezie LD, Gelaye KA, Worku AG, Ayele TA, Teshome DF.	2017	Excluded	Excluded by title/abstract
1164	Determinants of uptake of surgical treatment for trachomatous trichiasis in North Ethiopia	Habte D, Gebre T, Zerihun M, Assefa Y.	2008	Excluded	Excluded by title/abstract
1165	Breakage and slippage of condoms among users in north Gondar Province, Ethiopia	Mekonen E, Mekonen A.	1999	Excluded	Excluded by title/abstract
1166	Perceived barriers to early diagnosis of breast Cancer in south and southwestern Ethiopia: a qualitative study	Getachew S, Tesfaw A, Kaba M, Wienke A, Taylor L, Kantelhardt EJ, Addissie A.	2020	Excluded	Excluded by title/abstract
1167	I knew how it feels but couldn't save my daughter; testimony of an Ethiopian mother on female genital mutilation/cutting	Adinew YM, Mekete BT.	2017	Excluded	Excluded by title/abstract
1168	Growth faltering and recovery in children aged 1-8 years in four low- and middle-income countries: Young Lives	Lundeen EA, Behrman JR, Crookston BT, Dearden KA, Engle P, Georgiadis A, Penny ME, Stein AD; Young Lives Determinants and Consequences of Child Growth Project Team.	2014	Excluded	Excluded by title/abstract
1169	Determinants of Preterm Birth among Mothers Who Gave Birth in Dilla University Referral Hospital, Southern Ethiopia: A Case-Control Study	Wakeyo D, Addisu Y, Mareg M.	2020	Excluded	Excluded by title/abstract
1170	Determinant and outcome of early diagnosis of HIV infection among HIV-exposed infants in southwest Ethiopia	Derebe G, Biadgilign S, Trivelli M, Hundessa G, Robi ZD, Gebre-Mariam M, Makonnen M.	2014	Excluded	Excluded by title/abstract
1171	WOMEN's Knowledge of Obstetric Danger signs in Ethiopia (WOMEN's KODE):a systematic review and meta-analysis	Geleto A, Chojenta C, Musa A, Loxton D.	2019	Excluded	Excluded by title/abstract
1172	Determinants of unjustified cesarean section in two hospitals southwestern Ethiopia: retrospective record review	W/Gebriel TK, Dadi TL, Mihrete KM.	2018	Excluded	Excluded by title/abstract
1173	Determinants of treatment adherence among smear-positive pulmonary tuberculosis patients in Southern Ethiopia	Shargie EB, Lindtjørn B.	2007	Excluded	Excluded by title/abstract
1174	Proportion of neonatal sepsis and determinant factors among neonates admitted in University of Gondar comprehensive specialized hospital neonatal Intensive care unit Northwest Ethiopia 2017	Yismaw AE, Abebil TY, Biweta MA, Araya BM.	2019	Excluded	Excluded by title/abstract
1175	Long-Lasting Insecticide Net Ownership, Access and Use in Southwest Ethiopia: A Community-Based Cross-Sectional Study	Seyoum D, Speybroeck N, Duchateau L, Brandt P, Rosas-Aguirre A.	2017	Excluded	Excluded by title/abstract
1176	Abdominal Pain of Functional Gastrointestinal Disorders in Dietary Diversity Patterns and Its Determinants among Healthy Adults in Jimma City, Southwest Ethiopia	Zawdie B, Abate KH, Tamiru D, Belachew T.	2023	Excluded	Excluded by title/abstract
1177	Determinants of knowledge, attitude and self-efficacy towards complementary feeding among rural mothers: Baseline data of a cluster-randomized control trial in South West Ethiopia	Gizaw AT, Sopory P, Sudhakar M.	2023	Excluded	Excluded by title/abstract
1178	Chronic inflammation was a major predictor and determinant factor of anemia in lactating women in Sidama zone southern Ethiopia: A cross-sectional study	Gebreegziabher T, Roice T, Stoecker BJ.	2020	Excluded	Excluded by title/abstract
1179	Determinants of antenatal and delivery care utilization in Tigray region, Ethiopia: a cross-sectional study	Tsegay Y, Gebrehiwot T, Goicolea I, Edin K, Lemma H, Sebastian MS.	2013	Excluded	Excluded by title/abstract
1180	Spatial patterns and determinants of postnatal care use in Ethiopia: findings from the 2016 demographic and health survey	Sisay MM, Geremew TT, Demlie YW, Alem AT, Beyene DK, Melak MF, Gelaye KA, Ayele TA, Andargie AA.	2019	Excluded	Excluded by title/abstract
1181	Assessment of antibacterial drug exposure patterns of patient encounters seen by different categories of prescribers at health institutions in Bahir Dar, Ethiopia	Fenta A, Belay M, Mekonnen E.	2013	Excluded	Excluded by title/abstract
1182	Social Work Responses and Household-level Determinants of Coronavirus Preparedness in Rural Ethiopia	Addis Y, Abate D.	2021	Excluded	Excluded by title/abstract
1183	Spatial distribution and determinant factors of intimate partner violence among reproductive age group women in Ethiopia: Using generalized structural equation modeling	Tusa BS, Kebede SA, Weldesenbet AB.	2022	Excluded	Excluded by title/abstract
1184	Prevalence and determinants of stunting and wasting among public primary school children in Gondar town, northwest, Ethiopia	Getaneh Z, Melku M, Geta M, Melak T, Hunegnaw MT.	2019	Excluded	Excluded by title/abstract
1185	Magnitude and determinants of obstetric case fatality rate among women with the direct causes of maternal deaths in Ethiopia: a national cross sectional study	Geleto A, Chojenta C, Taddele T, Loxton D.	2020	Excluded	Excluded by title/abstract
1186	Prevalence, determinants, and antimicrobial susceptibility patterns of Campylobacter infection among under-five children with diarrhea at Governmental Hospitals in Hawassa city, Sidama, Ethiopia. A cross-sectional study	Behailu Y, Hussen S, Alemayehu T, Mengistu M, Fenta DA.	2022	Excluded	Excluded by title/abstract
1187	Determinant factors associated with occurrence of tuberculosis among adult people living with HIV after antiretroviral treatment initiation in Addis Ababa, Ethiopia: a case control study	Kibret KT, Yalew AW, Belaineh BG, Asres MM.	2013	Excluded	Excluded by title/abstract
1188	Determinants of maternal knowledge on neonatal danger signs and care-seeking practices in a rural area of southeastern Ethiopia	Getachew T, Assebe Yadeta T, Gereziher T, Eyeberu A, Dheresa M.	2022	Excluded	Excluded by title/abstract
1189	Anger expression, violent behavior, and symptoms of depression among male college students in Ethiopia	Terasaki DJ, Gelaye B, Berhane Y, Williams MA.	2009	Excluded	Excluded by title/abstract
1190	Determinants of traditional medicine utilization for children: a parental level study in Tole District, Oromia, Ethiopia	Hailu F, Cherie A, Gebreyohannis T, Hailu R.	2020	Excluded	Excluded by title/abstract
1191	Awareness and determinants of family planning practice in Jimma, Ethiopia	Beekle AT, McCabe C.	2006	Excluded	Excluded by title/abstract
1192	Perceived organizational justice and turnover intention among hospital healthcare workers	Mengstie MM.	2020	Excluded	Excluded by title/abstract
1193	Magnitude and determinants of male partner involvement in PMTCT service utilization of pregnant women attending public health facilities of Ethiopia, 2021: a systematic review and meta-analysis	Melis T, Fikadu Y.	2022	Excluded	Excluded by title/abstract
1194	Application of Parametric Shared Frailty Models to Analyze Time-to-Death of Gastric Cancer Patients	Esayas Lelisho M, Akessa GM, Kifle Demissie D, Fikadu Yermosa S, Andargie SA, Tareke SA, Pandey D.	2023	Excluded	Excluded by title/abstract
1195	Non random distribution of child undernutrition in Ethiopia: spatial analysis from the 2011 Ethiopia demographic and health survey	Alemu ZA, Ahmed AA, Yalew AW, Birhanu BS.	2016	Excluded	Excluded by title/abstract
1196	Perinatal asphyxia and its associated factors in Ethiopia: a systematic review and meta-analysis	Sendeku FW, Azeze GG, Fenta SL.	2020	Excluded	Excluded by title/abstract
1197	Determinant Causes of Limb Amputation in Ethiopia: A Systematic Review and Meta-Analysis	Sume BW, Geneti SA.	2023	Excluded	Excluded by title/abstract
1198	Preeclampsia and its determinants in Ethiopia: A systematic review and meta-analysis	Kassa BG, Asnkew S, Ayele AD, Nigussie AA, Demilew BC, Mihirete GN.	2023	Excluded	Excluded by title/abstract
1199	Environmental exposures and adverse pregnancy outcomes in Ethiopia: A systematic review and meta-analysis	Demelash Enyew H, Bogale BG, Hailu AB, Mereta ST.	2023	Excluded	Excluded by title/abstract
1200	Preterm birth and its associated factors in Ethiopia: a systematic review and meta-analysis	Sendeku FW, Beyene FY, Tesfu AA, Bante SA, Azeze GG.	2021	Excluded	Excluded by title/abstract
1201	Undernutrition and associated factors among older adults in Ethiopia: systematic review and meta-analysis	Yisak H, Zemene MA, Arage G, Demelash AT, Anley DT, Ewunetei A, Azanaw MM.	2023	Excluded	Excluded by title/abstract
1202	Public knowledge toward Epilepsy and its determinants in Ethiopia: A systematic review and meta-analysis	Girma B, Nigussie J, Tamir T, Bekele E.	2022	Excluded	Excluded by title/abstract
1203	Prevalence and determinants of antenatal depression in Ethiopia: A systematic review and meta-analysis	Ayano G, Tesfaw G, Shumet S.	2019	Excluded	Excluded by title/abstract
1204	Dietary diversity among pregnant women and associated factors in Ethiopia: Systematic review and meta-analysis	Azene AG, Aragaw AM, Wubetie HT, Wassie GT, Tsegaye GW, Derebe MA, Mitiku HD.	2021	Excluded	Excluded by title/abstract
1205	Determinants of skilled attendance for delivery in Northwest Ethiopia: a community based nested case control study	Mengesha ZB, Biks GA, Ayele TA, Tessema GA, Koye DN.	2013	Excluded	Excluded by title/abstract
1206	Pharmaceuticals wastage and pharmaceuticals waste management in public health facilities of Dessie town, North East Ethiopia	Mohammed SA, Kahissay MH, Hailu AD.	2021	Excluded	Excluded by title/abstract
1207	Determinants of HIV/AIDS-related information needs and media use: beyond individual-level factors	Bekalu MA, Eggermont S.	2013	Excluded	Excluded by title/abstract
1208	Individual and contextual factors affect the implementation fidelity of youth-friendly services, northwest Ethiopia: A multilevel analysis	Habitu YA, Biks GA, Worku AG, Gelaye KA.	2022	Excluded	Excluded by title/abstract
1209	Cross Sectional Characterization of Factors Associated with Pediatric HIV Status Disclosure in Southern Ethiopia	Tadesse BT, Foster BA, Berhan Y.	2015	Excluded	Excluded by title/abstract
1210	Prelacteal feeding practice and its associated factors among mothers of children age less than 24 months old in Southern Ethiopia	Amele EA, Demissie BW, Desta KW, Woldemariam EB.	2019	Excluded	Excluded by title/abstract
1211	Determinants of pre-eclampsia/Eclampsia among women attending delivery Services in Selected Public Hospitals of Addis Ababa, Ethiopia: a case control study	Grum T, Seifu A, Abay M, Angesom T, Tsegay L.	2017	Excluded	Excluded by title/abstract
1212	Outpatient therapeutic feeding program outcomes and determinants in treatment of severe acute malnutrition in tigray, northern ethiopia: a retrospective cohort study	Yebyo HG, Kendall C, Nigusse D, Lemma W.	2013	Excluded	Excluded by title/abstract
1213	Knowledge and attitude towards blood donation among college students in Southwest Ethiopia	Yosef T, Wondimu W, Tesfaye M, Tesfaw A.	2021	Excluded	Excluded by title/abstract
1214	The role of social determinants on tuberculosis/HIV co-infection mortality in southwest Ethiopia: a retrospective cohort study	Gesesew H, Tsehaineh B, Massa D, Tesfay A, Kahsay H, Mwanri L.	2016	Excluded	Excluded by title/abstract
1215	The uptake of WHO-recommended birth preparedness and complication readiness messages during pregnancy and its determinants among Ethiopian women: A multilevel mixed-effect analyses of 2016 demographic health survey	Habte A, Tamene A, Woldeyohannes D.	2023	Excluded	Excluded by title/abstract
1216	Neonatal mortality in the case of Felege Hiwot referral hospital, Bahir Dar, Amhara Regional State, North West Ethiopia 2016: a one year retrospective chart review	Tewabe T, Mehariw Y, Negatie E, Yibeltal B.	2018	Excluded	Excluded by title/abstract
1217	Nutritional-Related Predictors of Anemia among Pregnant Women Attending Antenatal Care in Central Ethiopia: An Unmatched Case-Control Study	Deriba BS, Bulto GA, Bala ET.	2020	Excluded	Excluded by title/abstract
1218	Determinants of hypertension among diabetic patients in Public Hospitals of the Central Zone, Tigray, Ethiopia 2018: unmatched case-control study	Mariye T, Girmay A, Tasew H, Teklay G, Ayele E, Gerensea H, Mokonnen H.	2019	Excluded	Excluded by title/abstract
1219	Predictors of underweight among adult patients receiving antiretroviral therapy in Bishoftu general hospital, central Ethiopia: Case-control study	Assefa MG, Deksisa A, Abdo M, Alemayehu OT, Daka DW.	2023	Excluded	Excluded by title/abstract
1220	Prevalence of low back pain and its associated factors among traditional cloth weavers in Gulele sub-city, Addis Ababa, Ethiopia	Terfe A, Jemal T, Waqkene T.	2023	Excluded	Excluded by title/abstract
1221	Contraceptive Method Utilization and Determinant Factors among Young Women (15-24) in Ethiopia: A Mixed-Effects Multilevel Logistic Regression Analysis of the Performance Monitoring for Action 2018 Household Survey	Debelew GT, Habte MB.	2021	Excluded	Excluded by title/abstract
1222	Determinants of institutional childbirth service utilisation among women of childbearing age in urban and rural areas of Tsegedie district, Ethiopia	Hailu D, Berhe H.	2014	Excluded	Excluded by title/abstract
1223	Prevalence and associated factors of birth asphyxia among live births at Debre Tabor General Hospital, North Central Ethiopia	Bayih WA, Yitbarek GY, Aynalem YA, Abate BB, Tesfaw A, Ayalew MY, Belay DM, Hailemeskel HS, Alemu AY.	2020	Excluded	Excluded by title/abstract
1224	Assisting differential clinical diagnosis of cattle diseases using smartphone-based technology in low resource settings: a pilot study	Beyene TJ, Eshetu A, Abdu A, Wondimu E, Beyi AF, Tufa TB, Ibrahim S, Revie CW.	2017	Excluded	Excluded by title/abstract
1225	Level of Patient Satisfaction with Inpatient Services and Its Determinants: A Study of a Specialized Hospital in Ethiopia	Asamrew N, Endris AA, Tadesse M.	2020	Excluded	Excluded by title/abstract
1226	Determinants and causes of neonatal mortality in Jimma Zone, Southwest Ethiopia: a multilevel analysis of prospective follow up study	Debelew GT, Afework MF, Yalew AW.	2014	Excluded	Excluded by title/abstract
1227	Determinants of birth registration in sub-Saharan Africa: evidence from demographic and health surveys	Aboagye RG, Okyere J, Seidu AA, Ahinkorah BO, Budu E, Yaya S.	2023	Excluded	Excluded by title/abstract
1228	Prevalence and determinant factors of unintended pregnancy among pregnant women attending antenatal clinics of Addis Zemen hospital	Goshu YA, Yitayew AE.	2019	Excluded	Excluded by title/abstract
1229	Determinants of pulmonary tuberculosis in public health facilities of Dire Dawa City, Eastern Ethiopia: Unmatched Case-control study	Hassen JK, Gizaw A, Mohamed S.	2019	Excluded	Excluded by title/abstract
1230	Determinants of breast self-examination practice among women attending pastoralist health facilities, Southern Ethiopia: a cross-sectional study	Israel E, Awoke N, Yakob T, Aynalem A, Talto A, Bezabih K.	2023	Excluded	Excluded by title/abstract
1231	Magnitude and risk factors for hypertension among public servants in Tigray, Ethiopia: A cross-sectional study	Bayray A, Meles KG, Sibhatu Y.	2018	Excluded	Excluded by title/abstract
1232	Factors associated with cervical precancerous lesions among women screened for cervical cancer in Addis Ababa, Ethiopia: A case control study	Teame H, Addissie A, Ayele W, Hirpa S, Gebremariam A, Gebreheat G, Jemal A.	2018	Excluded	Excluded by title/abstract
1233	Prevalence and determinants of erectile dysfunction among diabetic patients attending in hospitals of central and northwestern zone of Tigray, northern Ethiopia: a cross-sectional study	Seid A, Gerensea H, Tarko S, Zenebe Y, Mezemir R.	2017	Excluded	Excluded by title/abstract
1234	Prevalence and Determinants of Stunting and Thinness/Wasting Among Schoolchildren of Ethiopia: A Systematic Review and Meta-Analysis	Hailegebriel T.	2020	Excluded	Excluded by title/abstract
1235	Role of antenatal and postnatal care in contraceptive use during postpartum period in western Ethiopia: a cross sectional study	Teka TT, Feyissa TR, Melka AS, Bobo FT.	2018	Excluded	Excluded by title/abstract
1236	Determinants of immunization status among 12-24 months old children in Ethiopia: Using 2019 Ethiopian mini demographic and health survey data	Metkie KA, Melese GB, W/Silassie BD, Ali FE.	2023	Excluded	Excluded by title/abstract
1237	Desired family size, family planning and fertility in Ethiopia	Bhargava A.	2007	Excluded	Excluded by title/abstract
1238	Plasmid profiles of antibiotic-resistant Shigella dysenteriae types 2, 3, 4, 6 and 7 isolated in Ethiopia during 1976-85	Gebre-Yohannes A, Drasar BS.	1990	Excluded	Excluded by title/abstract
1239	Maternal and foetal medical conditions during pregnancy as determinants of intrapartum stillbirth in public health facilities of Addis Ababa: a case-control study	Agena AG, Modiba LM.	2019	Excluded	Excluded by title/abstract
1240	Morphometric assessment of spleen dimensions and its determinants among individuals living in Arba Minch town, southern Ethiopia	Demissie S, Mergu P, Hailu T, Abebe G, Warsa M, Fikadu T.	2021	Excluded	Excluded by title/abstract
1241	Trend and determinants of anemia change among pregnant and/or lactating women in Ethiopia: A multivariate decomposition analysis	Yalew M, Adane B, Damtie Y, Kefale B, Arefaynie M, Yasin T.	2020	Excluded	Excluded by title/abstract
1242	Intrauterine growth pattern in Butajira HDSS, Southern Ethiopia: BUNMAP pregnancy cohort	Mengistu YG, Hailemariam D, Roro MA, Endris BS, Tesfamariam K, Gebreyesus SH.	2023	Excluded	Excluded by title/abstract
1243	Determinants and consequences of heavy episodic drinking among female sex workers in Ethiopia: A respondent-driven sampling study	Amogne MD, Agardh A, Abate E, Ahmed J, Asamoah BO.	2021	Excluded	Excluded by title/abstract
1244	Time to postpartum family planning initiation and its predictors among mothers coming for first measles vaccination at Family Guidance Association of Ethiopia, Dessie Model Clinic, Northeast Ethiopia: cox-regression model	Adane B, Addisu E, Yalew M, Damtie Y, Arefaynie M, Zewdie S, Wasihun Y, Kefale B.	2023	Excluded	Excluded by title/abstract
1245	Why women with breast cancer presented late to health care facility in North-west Ethiopia? A qualitative study	Tesfaw A, Alebachew W, Tiruneh M.	2020	Excluded	Excluded by title/abstract
1246	Post-concussion syndrome among patients experiencing head injury attending emergency department of Hawassa University Comprehensive specialized hospital, Hawassa, southern Ethiopia	Bedaso A, Geja E, Ayalew M, Oltaye Z, Duko B.	2018	Excluded	Excluded by title/abstract
1247	Determinants of blood transfusion for elective surgical procedures at Tikur Anbessa Specialized Hospital, Addis Ababa, Ethiopia, 2017	Birhan MM, Asfaw G.	2019	Excluded	Excluded by title/abstract
1248	Individual and community level factors associated with anemia among lactating mothers in Ethiopia using data from Ethiopian demographic and health survey, 2016; a multilevel analysis	Liyew AM, Teshale AB.	2020	Excluded	Excluded by title/abstract
1249	Prevalence of hypertension and its determinants in Ethiopia: A systematic review and meta-analysis	Tiruneh SA, Bukayaw YA, Yigizaw ST, Angaw DA.	2020	Excluded	Excluded by title/abstract
1250	Intervention fidelity and its determinants of focused antenatal care package implementation, in south Wollo zone, Northeast Ethiopia	Tessema AM, Gebeyehu A, Mekonnen S, Alemu K, Tigabu Z.	2021	Excluded	Excluded by title/abstract
1251	Fertility conditions in Gondar, northwestern Ethiopia: an appraisal of current status	Haile A.	1990	Excluded	Excluded by title/abstract
1252	Adherence of healthcare providers to malaria case management guidelines of the formal private sector in north-western Ethiopia: an implication for malaria control and elimination	Argaw MD, Mavundla TR, Gidebo KD, Desta BF, Damte HD, Mebratu W, Edossa W, Dillu D, Mitiku AD, Desale AY.	2022	Excluded	Excluded by title/abstract
1253	Trachoma and its determinants in Mojo and Lume districts of Ethiopia	Yalew KN, Mekonnen MG, Jemaneh AA.	2012	Excluded	Excluded by title/abstract
1254	Determinants of Cervical Cancer Screening Service Utilization Among HIV-Positive Women Aged 25 Years and Above Attending Adult ART Clinics in Southern Tigray, Ethiopia	Gebrekirstos LG, Gebremedhin MH, Tafesse TT, Tura TS, Geleso MG, Wube TB.	2022	Excluded	Excluded by title/abstract
1255	Community-Based Health Insurance Utilization and Its Determinants among Informal Workers: Cross-Sectional Study	Deresse T, Eshete A, Mulatu H, Dessalegn M.	2023	Excluded	Excluded by title/abstract
1256	Determinants of teenage pregnancy in Degua Tembien District, Tigray, Northern Ethiopia: A community-based case-control study	Ayele BG, Gebregzabher TG, Hailu TT, Assefa BA.	2018	Excluded	Excluded by title/abstract
1257	Community-level epidemiology of intestinal helminth infections and anemia in Harbu Town, northeastern Ethiopia	Hailemeskel E, Erko B, Degarege A.	2020	Excluded	Excluded by title/abstract
1258	Survival and prognostic determinants of prostate cancer patients in Tikur Anbessa Specialized Hospital, Addis Ababa, Ethiopia: A retrospective cohort study	Beksisa J, Getinet T, Tanie S, Diribi J, Hassen HY.	2020	Excluded	Excluded by title/abstract
1259	Magnitude and determinants of drug-related problems among patients admitted to medical wards of southwestern Ethiopian hospitals: A multicenter prospective observational study	Bekele F, Tsegaye T, Negash E, Fekadu G.	2021	Excluded	Excluded by title/abstract
1260	Factors associated with child survival in children admitted to outpatient therapeutic program at public health institutions in Afar Regional State, Ethiopia: a prospective cohort study	Liben ML, Wuneh AG, Shamie R, G/Her K.	2019	Excluded	Excluded by title/abstract
1261	Determinants of early discharge after birth among mothers delivered vaginally at health facilities: further analysis of the Ethiopian demographic health survey	Bitew DA, Diress M, Gela YY, Belay DG, Kibret AA, Chilot D, Sinamaw D, Seid MA, Seid AM, Simegn W, Eshetu HB, Andualem AA.	2023	Excluded	Excluded by title/abstract
1262	Overnutrition and its associated factors among adult human immunodeficiency virus positive patients on antiretroviral therapy, Northwest, Ethiopia	Sewale Y, Zewudie BT.	2022	Excluded	Excluded by title/abstract
1263	Determinants of low fifth minute Apgar score among newborns delivered by cesarean section at Wolaita Sodo University Comprehensive Specialized Hospital, Southern Ethiopia: an unmatched case control study	Ajibo BD, Wolka E, Aseffa A, Nugusu MA, Adem AO, Mamo M, Temesgen AS, Debalke G, Gobena N, Obsa MS.	2022	Excluded	Excluded by title/abstract
1264	Determinants of water source use, quality of water, sanitation and hygiene perceptions among urban households in North-West Ethiopia: A cross-sectional study	Gebremichael SG, Yismaw E, Tsegaw BD, Shibeshi AD.	2021	Excluded	Excluded by title/abstract
1265	Adverse selection and supply-side factors in the enrollment in community-based health insurance in Northwest Ethiopia: A mixed methodology	Atafu A, Kwon S.	2018	Excluded	Excluded by title/abstract
1266	Rural livestock asset portfolio in northern Ethiopia: a microeconomic analysis of choice and accumulation	Tegebu FN, Mathijs E, Deckers J, Haile M, Nyssen J, Tollens E.	2012	Excluded	Excluded by title/abstract
1267	Utilization of partograph and its associated factors among obstetric caregivers in public health institutions of Southwest Ethiopia	Tilahun AG, Gebeyehu DG, Adinew YY, Mengstu FW.	2021	Excluded	Excluded by title/abstract
1268	Environmental determinants of diarrheal morbidity in under-five children, Keffa-Sheka zone, south west Ethiopia	Teklemariam S, Getaneh T, Bekele F.	2000	Excluded	Excluded by title/abstract
1269	Epidemiology of survival pattern and its predictors among HIV positive patients on highly active antiretroviral therapy in Southern Ethiopia public health facilities: a retrospective cohort study	Kebede A, Tessema F, Bekele G, Kura Z, Merga H.	2020	Excluded	Excluded by title/abstract
1270	Determinants of COVID-19 vaccine hesitancy among health care workers in Amhara region referral hospitals, Northwest Ethiopia: a cross-sectional study	Aemro A, Amare NS, Shetie B, Chekol B, Wassie M.	2021	Excluded	Excluded by title/abstract
1271	Assessment of level of asthma control and related factors in children attending pediatric respiratory clinics in Addis Ababa, Ethiopia	Aschalew A, Kebed RA, Demie TG, Weldetsadik AY.	2022	Excluded	Excluded by title/abstract
1272	Food Insecurity, Nutritional Status, and Factors Associated with Malnutrition among People Living with HIV/AIDS Attending Antiretroviral Therapy at Public Health Facilities in West Shewa Zone, Central Ethiopia	Gebremichael DY, Hadush KT, Kebede EM, Zegeye RT.	2018	Excluded	Excluded by title/abstract
1273	Socioeconomic empowerment and HIV testing among Ethiopian women: results from the 2016 Ethiopian Demographic and Health Survey	Alemu DG, Haile ZT, Iwelunmor J, Qiao S, Messias DKH, Conserve DF.	2021	Excluded	Excluded by title/abstract
1274	Determinants of time to full enteral feeding achievement among infants with birth weight 1000-2000g admitted to the neonatal intensive care unit of public hospitals in Hawassa city, Sidama region Ethiopian, 2019: A retrospective cohort study	Tewoldie MT, Girma M, Seid H.	2022	Excluded	Excluded by title/abstract
1275	Delay in decision and determinants for safe abortion among women at health facilities in south West Ethiopia: facility based cross sectional study	Mizana BA, Woyecha T, Abdu S.	2020	Excluded	Excluded by title/abstract
1276	The Burden of Epstein-Barr Virus (EBV) and Its Determinants among Adult HIV-Positive Individuals in Ethiopia	Zealiyas K, Teshome S, Berhe N, Amogne W, Haile AF, Abate E, Yimer G, Weigel C, Ahmed EH, Abebe T, Baiocchi R.	2023	Excluded	Excluded by title/abstract
1277	Factors associated with long-acting and short-acting reversible contraceptive use in Ethiopia: an analysis of the 2016 Demographic and Health Survey	Stonehill A, Bishu SG, Taddese HB.	2020	Excluded	Excluded by title/abstract
1278	Parental symptoms of common mental disorders and children's social, motor, and language development in sub-Saharan Africa	Hadley C, Tegegn A, Tessema F, Asefa M, Galea S.	2008	Excluded	Excluded by title/abstract
1279	Treatment outcomes and their determinants in HIV patients on Anti-retroviral Treatment Program in selected health facilities of Kembata and Hadiya zones, Southern Nations, Nationalities and Peoples Region, Ethiopia	Ayele W, Mulugeta A, Desta A, Rabito FA.	2015	Excluded	Excluded by title/abstract
1280	Discordances Between Serology and Culture for Strongyloides in an Ethiopian Adopted Child With Multiple Parasitic Infections: A Case Report	Soriano-Arandes A, Sulleiro E, Zarzuela F, Ruiz E, Clavería I, Espasa M.	2016	Excluded	Excluded by title/abstract
1281	Who wants to work in a rural health post? The role of intrinsic motivation, rural background and faith-based institutions in Ethiopia and Rwanda	Serneels P, Montalvo JG, Pettersson G, Lievens T, Butera JD, Kidanu A.	2010	Excluded	Excluded by title/abstract
1282	Exploring the determinants of exclusive breastfeeding among infants under-six months in Ethiopia using multilevel analysis	Tsegaw SA, Ali Dawed Y, Tadesse Amsalu E.	2021	Excluded	Excluded by title/abstract
1283	Prevalence and associated factors of soil transmitted helminthes among pregnant women attending antenatal care in Maytsebri primary hospital, North Ethiopia	Gebrehiwet MG, Medhaniye AA, Alema HB.	2019	Excluded	Excluded by title/abstract
1284	The effect of birth preparedness and complication readiness on skilled care use: a prospective follow-up study in Southwest Ethiopia	Tura G, Afework MF, Yalew AW.	2014	Excluded	Excluded by title/abstract
1285	The Yield of Community-Based "Retrospective" Tuberculosis Contact Investigation in a High Burden Setting in Ethiopia	Gashu Z, Jerene D, Ensermu M, Habte D, Melese M, Hiruy N, Shibeshi E, Hamusse SD, Nigussie G, Girma B, Kassie Y, Haile YK, Suarez P.	2016	Excluded	Excluded by title/abstract
1286	Suicidal plan, attempt, and associated factors among patients with diabetes in Felegehiwot referral hospital, Bahirdar, Ethiopia: cross-sectional study	Necho M, Mekonnen S, Haile K, Birkie M, Belete A.	2019	Excluded	Excluded by title/abstract
1287	Determinants of postnatal care utilization in Ethiopia: a multilevel analysis	Tiruneh GT, Worku A, Berhane Y, Betemariam W, Demissie M.	2020	Excluded	Excluded by title/abstract
1288	Distance to emergency obstetric services and early neonatal mortality in Ethiopia	McKinnon B, Harper S, Kaufman JS, Abdullah M.	2014	Excluded	Excluded by title/abstract
1289	Determinants of infant mortality in community of Gilgel Gibe Field Research Center, Southwest Ethiopia: a matched case control study	Dube L, Taha M, Asefa H.	2013	Excluded	Excluded by title/abstract
1290	Client-Centeredness of Family Planning Services in a Resource Limited Setting	Walle A, Woldie M.	2017	Excluded	Excluded by title/abstract
1291	Fifteen-year trend in treatment outcomes among patients with pulmonary smear-positive tuberculosis and its determinants in Arsi Zone, Central Ethiopia	Hamusse SD, Demissie M, Teshome D, Lindtjørn B.	2014	Excluded	Excluded by title/abstract
1292	Magnitude of optimal adherence and predictors for a low level of adherence among HIV/AIDS-infected adults in South Gondar zone, Northwest Ethiopia: a multifacility cross-sectional study	Zewude SB, Ajebe TM.	2022	Excluded	Excluded by title/abstract
1293	The proximate determinants of the decline to below-replacement fertility in Addis Ababa, Ethiopia	Sibanda A, Woubalem Z, Hogan DP, Lindstrom DP.	2003	Excluded	Excluded by title/abstract
1294	Determinants of long acting contraceptive utilization among HIV positive reproductive age women attending care at art clinics of public health facilities in Arba Minch town, Southern Ethiopia, 2019: a case control study	Yirsaw B, Gebremeskel F, Gebremichael G, Shitemaw T.	2020	Excluded	Excluded by title/abstract
1295	Drivers of microbiological quality of household drinking water - a case study in rural Ethiopia	Usman MA, Gerber N, Pangaribowo EH.	2018	Excluded	Excluded by title/abstract
1296	Determinants of long acting reversible contraception utilization in Northwest Ethiopia: An institution-based case control study	Gashaye KT, Tsegaye AT, Abebe SM, Woldetsadik MA, Ayele TA, Gashaw ZM.	2020	Excluded	Excluded by title/abstract
1297	Spatial distribution and determinants of the change in pre-lacteal feeding practice over time in Ethiopia: A spatial and multivariate decomposition analysis	Teshale AB, Worku MG, Tesema GA.	2021	Excluded	Excluded by title/abstract
1298	Magnitude and predictors of hospital admission, readmission, and length of stay among patients with type 2 diabetes at public hospitals of Eastern Ethiopia: a retrospective cohort study	Regassa LD, Tola A.	2021	Excluded	Excluded by title/abstract
1299	Mortality among tuberculosis patients under DOTS programme: a historical cohort study	Beyene Y, Geresu B, Mulu A.	2016	Excluded	Excluded by title/abstract
1300	Determinants of skilled attendance for delivery in Northwest Ethiopia: a community based nested case control study	Mengesha ZB, Biks GA, Ayele TA, Tessema GA, Koye DN.	2013	Excluded	Excluded by title/abstract
1301	Mitochondrial DNA lineages of elite Ethiopian athletes	Scott RA, Wilson RH, Goodwin WH, Moran CN, Georgiades E, Wolde B, Pitsiladis YP.	2005	Excluded	Excluded by title/abstract
1302	A systematic review and meta-analysis of epidemiology of depression in people living with HIV in east Africa	Ayano G, Solomon M, Abraha M.	2018	Excluded	Excluded by title/abstract
1303	A multilevel analysis of short birth interval and its determinants among reproductive age women in developing regions of Ethiopia	Aychiluhm SB, Tadesse AW, Mare KU, Abdu M, Ketema A.	2020	Excluded	Excluded by title/abstract
1304	Spatial distribution and determinants of household iodized salt utilization in Ethiopia: a spatial and multilevel analysis of Ethiopian demographic and Health survey	Yeshaw Y, Alem AZ, Tesema GA, Teshale AB, Liyew AM, Tesema AK.	2020	Excluded	Excluded by title/abstract
1305	Knowledge Toward Cervical Cancer and Its Determinants Among Women Aged 30-49 in Jimma Town, Southwest Ethiopia	Nigussie T, Asefa A, Nigusse A, Admassu B.	2020	Excluded	Excluded by title/abstract
1306	Sexual and reproductive health services utilization and associated factors among secondary school students in Nekemte town, Ethiopia	Binu W, Marama T, Gerbaba M, Sinaga M.	2018	Excluded	Excluded by title/abstract
1307	Magnitude and Determinants of Needlestick and Sharp Injuries among Nurses Working in Tikur Anbessa Specialized Hospital, Addis Ababa, Ethiopia	Liyew B, Sultan M, Michael M, Tilahun AD, Kassew T.	2020	Excluded	Excluded by title/abstract
1308	Urban-rural disparity and determinants of delivery care utilization in Oromia region, Ethiopia: Community-based cross-sectional study	Kenea D, Jisha H.	2017	Excluded	Excluded by title/abstract
1309	Factors associated with uptake of post-abortion family planning in Shire town, Tigray, Ethiopia	Moges Y, Hailu T, Dimtsu B, Yohannes Z, Kelkay B.	2018	Excluded	Excluded by title/abstract
1310	Contextual and individual level factors influencing nutritional program effectiveness in HIV care setting in Tigray region, northern Ethiopia: Mixed methods study	Tesfay F, Ziersch A, Mwanri L, Javanparast S.	2020	Excluded	Excluded by title/abstract
1311	Cross-Sectional and Longitudinal Associations between Household Food Security and Child Anthropometry at Ages 5 and 8 Years in Ethiopia, India, Peru, and Vietnam	Humphries DL, Dearden KA, Crookston BT, Fernald LC, Stein AD, Woldehanna T, Penny ME, Behrman JR; Young Lives Determinants and Consequences of Child Growth Project Team.	2015	Excluded	Excluded by title/abstract
1312	Prevalence of gestational diabetes mellitus and associated factors among women attending antenatal care at Gondar town public health facilities, Northwest Ethiopia	Muche AA, Olayemi OO, Gete YK.	2019	Excluded	Excluded by title/abstract
1313	Determinants of reproductive health services utilization among rural female adolescents in Asgede-Tsimbla district Northern Ethiopia: a community based cross-sectional study	Gebreyesus H, Teweldemedhin M, Mamo A.	2019	Excluded	Excluded by title/abstract
1314	Magnitude of Turnover Intention and Associated Factors among Health Professionals Working in Public Health Institutions of North Shoa Zone, Amhara Region, Ethiopia	Ferede A, Kibret GD, Million Y, Simeneh MM, Belay YA, Hailemariam D.	2018	Excluded	Excluded by title/abstract
1315	Prevalence, intensity and associated risk factors of Schistosoma mansoni infections among schoolchildren around Lake Tana, northwestern Ethiopia	Hailegebriel T, Nibret E, Munshea A, Ameha Z.	2021	Excluded	Excluded by title/abstract
1316	Factors associated with intended use of a maternity waiting home in Southern Ethiopia: a community-based cross-sectional study	Vermeiden T, Braat F, Medhin G, Gaym A, van den Akker T, Stekelenburg J.	2018	Excluded	Excluded by title/abstract
1317	Distance, difference in altitude and socioeconomic determinants of utilisation of maternal and child health services in Ethiopia: a geographic and multilevel modelling analysis	Defar A, Okwaraji YB, Tigabu Z, Persson LÅ, Alemu K.	2021	Excluded	Excluded by title/abstract
1318	Dietary practices and associated factors among pregnant women in West Gojjam Zone, Northwest Ethiopia	Demilew YM, Alene GD, Belachew T.	2020	Excluded	Excluded by title/abstract
1319	Children with access to improved sanitation but not improved water are at lower risk of stunting compared to children without access: a cohort study in Ethiopia, India, Peru, and Vietnam	Dearden KA, Schott W, Crookston BT, Humphries DL, Penny ME, Behrman JR; Young Lives Determinants and Consequences of Child Growth Project Team.	2017	Excluded	Excluded by title/abstract
1320	The prevalence and root causes of delay in seeking healthcare among mothers of under five children with pneumonia in hospitals of Bahir Dar city, North West Ethiopia	Bantie GM, Meseret Z, Bedimo M, Bitew A.	2019	Excluded	Excluded by title/abstract
1321	Determinants of malnutrition among children: A systematic review	Katoch OR.	2022	Excluded	Excluded by title/abstract
1322	Knowledge and experience sharing practices among health professionals in hospitals under the Addis Ababa health bureau, Ethiopia	Asemahagn MA.	2014	Excluded	Excluded by title/abstract
1323	Determinants of client satisfaction with family planning services in public health facilities of Jigjiga town, Eastern Ethiopia	Gebreyesus A.	2019	Excluded	Excluded by title/abstract
1324	Determinants of late initiation for antenatal care follow up: the case of northern Ethiopian pregnant women	Wolde F, Mulaw Z, Zena T, Biadgo B, Limenih MA.	2018	Excluded	Excluded by title/abstract
1325	Determinants of postnatal care non-utilization among women in Demba Gofa rural district, southern Ethiopia: a community-based unmatched case-control study	Manote M, Gebremedhin T.	2020	Excluded	Excluded by title/abstract
1326	Determinants of delayed diagnosis among pediatric cancer patients from Ayder Comprehensive Specialized Hospital, Mekelle, Northern Ethiopia	Berhane A, Hailu T, Mulugeta A.	2019	Excluded	Excluded by title/abstract
1327	Prevalence and determinants of non-adherence to Imatinib in the first 3-months treatment among newly diagnosed Ethiopian's with chronic myeloid leukemia	Mulu Fentie A, Tadesse F, Engidawork E, Gebremedhin A.	2019	Excluded	Excluded by title/abstract
1328	Patient satisfaction with antiretroviral therapy service provided by pharmacists in Dembia district health institutions, Northwest Ethiopia	Belete TM, Tadesse SA, Atnafu K, Kelemu M, Asrie AB.	2023	Excluded	Excluded by title/abstract
1329	COVID-19 vaccine acceptance and associated factors among health workers in West Guji zone, Southern Ethiopia: Cross-sectional study	Asefa L, Lemma H, Daba C, Dhengesu D, Ibrahim M.	2023	Excluded	Excluded by title/abstract
1330	Uptake and determinants of childhood vaccination status among children aged 0-12 months in three West African countries	Barrow A, Afape AO, Cham D, Azubuike PC.	2023	Excluded	Excluded by title/abstract
1331	Determinants of poor glycemic control among adult patients with type 2 diabetes mellitus in Jimma University Medical Center, Jimma zone, south west Ethiopia: a case control study	Mamo Y, Bekele F, Nigussie T, Zewudie A.	2019	Excluded	Excluded by title/abstract
1332	Adherence to dietary recommendation and associated factors among diabetic patients in Ethiopian teaching hospitals	Mohammed MA, Sharew NT.	2019	Excluded	Excluded by title/abstract
1333	Predictors of death in severe COVID-19 patients at millennium COVID-19 care center in Ethiopia: a case-control study	Leulseged TW, Maru EH, Hassen IS, Zewde WC, Chamiso NW, Abebe DS, Jagema TB, Banegyisa AB, Gezahegn MA, Tefera OS, Shiferaw WG, Admasu TT.	2021	Excluded	Excluded by title/abstract
1334	Personal Dust Exposure and Its Determinants among Workers in Primary Coffee Processing in Ethiopia	Abaya SW, Bråtveit M, Deressa W, Kumie A, Moen BE.	2018	Excluded	Excluded by title/abstract
1335	Determinants of delay in malaria treatment-seeking behaviour for under-five children in south-west Ethiopia: a case control study	Getahun A, Deribe K, Deribew A.	2010	Excluded	Excluded by title/abstract
1336	Limited access to improved drinking water, unimproved drinking water, and toilet facilities among households in Ethiopia: Spatial and mixed effect analysis	Belay DG, Andualem Z.	2022	Excluded	Excluded by title/abstract
1337	Polio outbreak response in Ethiopia	Mesfin G, Schluter W, Gebremariam A, Benti D, Bedada T, Beyene B, Yigzaw A, Taddess Z, Mbakuliyemo N, Babaniyi O.	2008	Excluded	Excluded by title/abstract
1338	Latrine Ownership and Its Determinants in Rural Villages of Tigray, Northern Ethiopia: Community-Based Cross-Sectional Study	Ajemu KF, Desta AA, Berhe AA, Woldegebriel AG, Bezabih NM.	2020	Excluded	Excluded by title/abstract
1339	Predictors of Oral Rehydration Therapy use among under-five children with diarrhea in Eastern Ethiopia: a community based case control study	Mengistie B, Berhane Y, Worku A.	2012	Excluded	Excluded by title/abstract
1340	Burden and determinants of undernutrition among young pregnant women in Ethiopia	Workicho A, Belachew T, Ghosh S, Kershaw M, Lachat C, Kolsteren P.	2019	Excluded	Excluded by title/abstract
1341	Can innovative ambulance transport avert pregnancy-related deaths? One-year operational assessment in Ethiopia	Godefay H, Kinsman J, Admasu K, Byass P.	2016	Excluded	Excluded by title/abstract
1342	Determinants of sanitary status among food establishments in urban setup in Adwa town, Tigray, Ethiopia: a cross-sectional study	Gebremariam B, Asmelash B, Tetemke D.	2019	Excluded	Excluded by title/abstract
1343	The prevalence of precancerous cervical cancer lesion among HIV-infected women in southern Ethiopia: a cross-sectional study	Gedefaw A, Astatkie A, Tessema GA.	2013	Excluded	Excluded by title/abstract
1344	Geographic variation and associated factors of long-acting contraceptive use among reproductive-age women in Ethiopia: a multi-level and spatial analysis of Ethiopian Demographic and Health Survey 2016 data	Ebrahim OA, Zeleke EG, Muluneh AG.	2021	Excluded	Excluded by title/abstract
1345	Uptake of complete postnatal care services and its determinants among rural women in Southern Ethiopia: Community-based cross-sectional study based on the current WHO recommendation	Habte A, Gebiremeskel F, Shewangizaw M, Dessu S, Glagn M.	2021	Excluded	Excluded by title/abstract
1346	Determinants of HIV voluntary counseling and testing: a multilevel modelling of the Ethiopian Demographic and Health Survey	Alem AZ, Teshale AB, Liyew AM, Tesema GA, Tesema AK, Yeshaw Y.	2022	Excluded	Excluded by title/abstract
1347	Magnitude of overweight and associated factors among type 2 diabetes mellitus patients at Mekelle public hospitals, Tigray, Ethiopia: a cross-sectional study	Kiros KG, Abyu GY, Belay DS, Goyteom MH, Welegebriel TK.	2019	Excluded	Excluded by title/abstract
1348	Factors associated with divorce from first union among women in Ethiopia: Further analysis of the 2016 Ethiopia demographic and health survey data	Dagnew GW, Asresie MB, Fekadu GA, Gelaw YM.	2020	Excluded	Excluded by title/abstract
1349	Physical, behavioral and sociodemographic determinants of hypertension among the adult population in Nekemte town, western Ethiopia: community based study	Geleta GT, Cheme MC, Roro EM.	2019	Excluded	Excluded by title/abstract
1350	Human immunodeficiency virus positive status disclosure to a sexual partner and its determinant factors in Ethiopia: a systematic review and meta-analysis	Yehualashet F, Tegegne E, Tessema M, Endeshaw M.	2020	Excluded	Excluded by title/abstract
1351	Determinant of time-to-first birth interval after marriage among Ethiopian women	Chernet AG, Shebeshi DS, Banbeta A.	2019	Excluded	Excluded by title/abstract
1352	Quality of life of obstetrics fistula patients before and after surgical repair in the Jimma University Medical Center, Southwest Ethiopia	Debela TF, Hordofa ZA, Aregawi AB, Sori DA.	2021	Excluded	Excluded by title/abstract
1353	Effectiveness of long-lasting insecticidal nets in prevention of malaria among individuals visiting health centres in Ziway-Dugda District, Ethiopia: matched case-control study	Wubishet MK, Berhe G, Adissu A, Tafa MS.	2021	Excluded	Excluded by title/abstract
1354	Incidence and predictors of first-year unplanned discontinuation of Implanon at Ayder comprehensive specialized hospital, northern Ethiopia: A retrospective follow-up study	Abraha HE, Gezae KE, Kahsay AB, Tequare MH.	2022	Excluded	Excluded by title/abstract
1355	Gut microbiomes of agropastoral children from the Adadle region of Ethiopia reflect their unique dietary habits	Yersin S, Garneau JR, Schneeberger PHH, Osman KA, Cercamondi CI, Muhummed AM, Tschopp R, Zinsstag J, Vonaesch P.	2023	Excluded	Excluded by title/abstract
1356	Admissions in second stage of labor in two teaching hospitals: obstetric outcomes and determining factors	Tekle H, Kumbi S.	2007	Excluded	Excluded by title/abstract
1357	Prevalence of trachoma and its determinants in Dalocha District, Central Ethiopia	Bejiga A, Alemayehu W.	2001	Excluded	Excluded by title/abstract
1358	Rationale, design, and characteristics of the multimedia family planning campaign for a small, happy, and prosperous family in Ethiopia (SHaPE)	Paek HJ, Kim H, Cho Y, Hong W, Ko W, Choi H, Youn Y, Choi Y, Balew G, Doh Y.	2018	Excluded	Excluded by title/abstract
1359	Determinants of hazardous alcohol use among pregnant women attending antenatal care at public health facilities in Gondar town, Northwest Ethiopia: A nested case-control study	Addila AE, Azale T, Gete YK, Yitayal M.	2021	Excluded	Excluded by title/abstract
1360	Enteric pathogens and associated risk factors among under-five children with and without diarrhea in Wegera District, Northwestern Ethiopia	Feleke H, Medhin G, Abebe A, Beyene B, Kloos H, Asrat D.	2018	Excluded	Excluded by title/abstract
1361	Rural income transfer programs and rural household food security in Ethiopia	Uraguchi ZB.	2012	Excluded	Excluded by title/abstract
1362	Determinants of Multi-drug resistant Tuberculosis in four treatment centers of Eastern Amhara, Ethiopia: A case-control study	Oumer N, Atnafu DD, Worku GT, Tsehay AK.	2021	Excluded	Excluded by title/abstract
1363	Postpartum modern contraceptive use in northern Ethiopia: prevalence and associated factors	Abraha TH, Teferra AS, Gelagay AA.	2017	Excluded	Excluded by title/abstract
1364	Spatial distribution and determinants of abortion among reproductive age women in Ethiopia, evidence from Ethiopian Demographic and Health Survey 2016 data: Spatial and mixed-effect analysis	Tesema GA, Mekonnen TH, Teshale AB.	2020	Excluded	Excluded by title/abstract
1365	Home delivery among antenatal care booked women in their last pregnancy and associated factors: community-based cross sectional study in Debremarkos town, North West Ethiopia, January 2016	Kasaye HK, Endale ZM, Gudayu TW, Desta MS.	2017	Excluded	Excluded by title/abstract
1366	Community based study on maternal mortality in Jimma town, south western Ethiopia	Mersha A, Jira C, Demessie S.	1996	Excluded	Excluded by title/abstract
1367	Determinant factors of overweight/obesity among federal ministry civil servants in Addis Ababa, Ethiopia: a call for sector-wise occupational health program	Bogale KA, Zewale TA.	2019	Excluded	Excluded by title/abstract
1368	Identifying the psychological determinants of handwashing: Results from two cross-sectional questionnaire studies in Haiti and Ethiopia	Contzen N, Mosler HJ.	2015	Excluded	Excluded by title/abstract
1369	Individual and household factors associated with ownership of long-lasting insecticidal nets and malaria infection in south-central Ethiopia: a case-control study	Deressa W.	2017	Excluded	Excluded by title/abstract
1370	Determinants of immunological recovery following HAART among severely immunosuppressed patients at enrolment to care in Northern Ethiopia: a retrospective study	Desta AA, Kidane KM, Bahta YW, Ajemu KF, Woldegebriel AG, Berhe AA, Bezabih NM, Woldu AB, Woldearegay TW.	2020	Excluded	Excluded by title/abstract
1371	Factors associated with health care provider knowledge on abortion care in Ethiopia, a further analysis on emergency obstetric and newborn care assessment 2016 data	Taddele T, Getachew T, Taye G, Getnet M, Defar A, Teklie H, Gonfa G, Humnessa S, Teshome A, Akale Z, Mormu K, Bekele A.	2019	Excluded	Excluded by title/abstract
1372	Proximate determinants of fertility in Ethiopia; an application of revised Bongaarts model	Laelago T, Habtu Y, Yohannes S.	2019	Excluded	Excluded by title/abstract
1373	Induced abortion and associated factors in health facilities of Guraghe zone, southern Ethiopia	Tesfaye G, Hambisa MT, Semahegn A.	2014	Excluded	Excluded by title/abstract
1374	Individual and community level factors associated with medical treatment-seeking behavior for childhood diarrhea among the Gambian mothers: evidence from the Gambian demographic and health survey data, 2019/2020	Terefe B, Mulat B, Shitu K, Assimamaw NT.	2023	Excluded	Excluded by title/abstract
1375	Spatial distribution and geographical heterogeneity factors associated with poor consumption of foods rich in vitamin A among children age 6-23 months in Ethiopia: Geographical weighted regression analysis	Tiruneh SA, Fentie DT, Yigizaw ST, Abebe AA, Gelaye KA.	2021	Excluded	Excluded by title/abstract
1376	Clinical outcome and risk factors of neonatal sepsis among neonates in Felege Hiwot referral Hospital, Bahir Dar, Amhara Regional State, North West Ethiopia 2016: a retrospective chart review	Tewabe T, Mohammed S, Tilahun Y, Melaku B, Fenta M, Dagnaw T, Belachew A, Molla A, Belete H.	2017	Excluded	Excluded by title/abstract
1377	Prevalence and Determinants of Complete Postnatal Care Service Utilization in Northern Shoa, Ethiopia	Akibu M, Tsegaye W, Megersa T, Nurgi S.	2018	Excluded	Excluded by title/abstract
1378	Individual- and Community-Level Determinants for Complete Vaccination among Children Aged 12-23 Months in Ethiopia: A Multilevel Analysis	Debie A, Amare G, Handebo S, Mekonnen ME, Tesema GA.	2020	Excluded	Excluded by title/abstract
1379	Prevalence and Risk Factors of Dyslipidemia among Type 2 Diabetes Patients at a Referral Hospital, North Eastern Ethiopia	Kebede WM, Gizachew KD, Mulu GB.	2021	Excluded	Excluded by title/abstract
1380	Uncontrolled asthma in Ethiopia: a systematic review and meta-analysis	Tadesse DB, Negash M, Kiros KG, Ayele E, Hailay A, Haile TG, Abay M, Demoz GT.	2020	Excluded	Excluded by title/abstract
1381	Determinants of enrollment in community based health insurance among Households in Tach-Armachiho Woreda, North Gondar, Ethiopia, 2019	Chanie MG, Ewunetie GE.	2020	Excluded	Excluded by title/abstract
1382	Determinants for tuberculosis in HIV-infected adults in Northwest Ethiopia: a multicentre case-control study	Alemu YM, Awoke W, Wilder-Smith A.	2016	Excluded	Excluded by title/abstract
1383	Metabolic syndrome and associated factors among psychiatric patients in Jimma University Specialized Hospital, South West Ethiopia	Asaye S, Bekele S, Tolessa D, Cheneke W.	2018	Excluded	Excluded by title/abstract
1384	Children who were vaccinated, breast fed and from low parity mothers live longer: a community based case-control study in Jimma, Ethiopia	Girma B, Berhane Y.	2011	Excluded	Excluded by title/abstract
1385	Relapse into Undernutrition in a Nutritional Program in HIV Care and the Impact of Food Insecurity: A Mixed-Methods Study in Tigray Region, Ethiopia	Tesfay FH, Ziersch A, Javanparast S, Mwanri L.	2021	Excluded	Excluded by title/abstract
1386	New light shed on the importance and care of onchocercal skin disease		1998	Excluded	Excluded by title/abstract
1387	Drug adherence for antihypertensive medications and its determinants among adult hypertensive patients attending in chronic clinics of referral hospitals in Northwest Ethiopia	Mekonnen HS, Gebrie MH, Eyasu KH, Gelagay AA.	2017	Excluded	Excluded by title/abstract
1388	Socioeconomic inequalities in the uptake of maternal healthcare services in Ethiopia	Mezmur M, Navaneetham K, Letamo G, Bariagaber H.	2017	Excluded	Excluded by title/abstract
1389	Nutritional paradox in Ethiopian women: Multilevel multinomial analysis	Tareke AA, Abate MG.	2020	Excluded	Excluded by title/abstract
1390	Prevalence of high-risk human papillomavirus infections and associated factors among women living with HIV in Shashemene town public health facilities, Southern Ethiopia	Megersa T, Dango S, Kumsa K, Lemma K, Lencha B.	2023	Excluded	Excluded by title/abstract
1391	Birth preparedness complication readiness and determinants among pregnant women: a community-based survey from Ethiopia	Ananche TA, Wodajo LT.	2020	Excluded	Excluded by title/abstract
1392	Incidence and determinants of mortality among adult HIV infected patients on second-line antiretroviral treatment in Amhara region, Ethiopia: a retrospective follow up study	Tsegaye AT, Alemu W, Ayele TA.	2019	Excluded	Excluded by title/abstract
1393	Determinants of modern contraceptive utilization among married women of reproductive age group in North Shoa Zone, Amhara Region, Ethiopia	Mohammed A, Woldeyohannes D, Feleke A, Megabiaw B.	2014	Excluded	Excluded by title/abstract
1394	Prevalence of Escherichia coli O157:H7 and associated factors in under-five children in Eastern Ethiopia	Getaneh DK, Hordofa LO, Ayana DA, Tessema TS, Regassa LD.	2021	Excluded	Excluded by title/abstract
1395	Individual and community-level determinants, and spatial distribution of institutional delivery in Ethiopia, 2016: Spatial and multilevel analysis	Tesema GA, Mekonnen TH, Teshale AB.	2020	Excluded	Excluded by title/abstract
1396	Prevalence of suicidal ideation and associated factors among HIV positive perinatal women on follow-up at Gondar town health institutions, Northwest Ethiopia: a cross-sectional study	Zewdu LB, Reta MM, Yigzaw N, Tamirat KS.	2021	Excluded	Excluded by title/abstract
1397	Provider determinants of emergency contraceptive counseling and provision in Kenya and Ethiopia	Judge S, Peterman A, Keesbury J.	2011	Excluded	Excluded by title/abstract
1398	Determinants of malaria treatment delay in northwestern zone of Tigray region, Northern Ethiopia, 2018	Tesfahunegn A, Zenebe D, Addisu A.	2019	Excluded	Excluded by title/abstract
1399	Determinants of Implant Utilization among Married Women of Childbearing Age in Chencha Town, Southern Ethiopia, 2017: A Case-Control Study	Abera R, Kote M, Shegaze M, Andarge E, Hussen S.	2020	Excluded	Excluded by title/abstract
1400	Predictors of postpartum contraceptive use in rural Tigray region, northern Ethiopia: a multilevel analysis	Abraha TH, Gebrezgiabher BB, Aregawi BG, Belay DS, Tikue LT, Welay GM.	2018	Excluded	Excluded by title/abstract
1401	Barriers and facilitators to antiretroviral medication adherence among HIV-infected paediatric patients in Ethiopia: A qualitative study	Biadgilign S, Deribew A, Amberbir A, Deribe K.	2009	Excluded	Excluded by title/abstract
1402	Timely completion of vaccination and its determinants among children in northwest, Ethiopia: a multilevel analysis	Mekonnen ZA, Gelaye KA, Were MC, Tilahun B.	2020	Excluded	Excluded by title/abstract
1403	Unmet need for family planning and associated factors among currently married women of reproductive age in Bishoftu town, Eastern Ethiopia	Girma Garo M, Garoma Abe S, Dugasa Girsha W, Daka DW.	2021	Excluded	Excluded by title/abstract
1404	Nutritional status of tuberculosis patients, a comparative cross-sectional study	Feleke BE, Feleke TE, Biadglegne F.	2019	Excluded	Excluded by title/abstract
1405	Antenatal depression and its correlates on northwestern Ethiopian women: community-based cross-sectional study	Zelalem ED, Asaye MM, Mihret MS.	2020	Excluded	Excluded by title/abstract
1406	Delivery place preference and its associated factors among women who deliver in the last 12 months in Simada district of Amhara Region, Northwest Ethiopia: a community based cross sectional study	Mekie M, Taklual W.	2019	Excluded	Excluded by title/abstract
1407	Epileptic patients' willingness to receive cell-phone based medication reminder in Northwest Ethiopia	Senay B, Gashu KD, Jemere AT, Mekonnen ZA.	2019	Excluded	Excluded by title/abstract
1408	Small area clustering of under-five children's mortality and associated factors using geo-additive Bayesian discrete-time survival model in Kersa HDSS, Ethiopia	Dedefo M, Oljira L, Assefa N.	2016	Excluded	Excluded by title/abstract
1409	Examining changes in maternal and child health inequalities in Ethiopia	Ambel AA, Andrews C, Bakilana AM, Foster EM, Khan Q, Wang H.	2017	Excluded	Excluded by title/abstract
1410	Level of job satisfaction and associated factors among health care professionals working at University of Gondar Referral Hospital, Northwest Ethiopia: a cross-sectional study	Gedif G, Sisay Y, Alebel A, Belay YA.	2018	Excluded	Excluded by title/abstract
1411	Women's sexual autonomy as a determinant of cervical cancer screening uptake in Addis Ababa, Ethiopia: a case-control study	Midaksa M, Destaw A, Addissie A, Kantelhardt EJ, Gizaw M.	2022	Excluded	Excluded by title/abstract
1412	Rate of glycaemic control and associated factors in patients with type 2 diabetes mellitus treated with insulin-based therapy at selected hospitals in Northwest Ethiopia: a multicentre cross-sectional study	Sendekie AK, Belachew EA, Dagnew EM, Netere AK.	2022	Excluded	Excluded by title/abstract
1413	Determinants of Uterine Rupture and Its Management Outcomes among Mothers Who Gave Birth at Public Hospitals of Tigrai, North Ethiopia: An Unmatched Case Control Study	Mengesha MB, Weldegeorges DA, Hailesilassie Y, Werid WM, Weldemariam MG, Welay FT, Gebremeskel SG, Gebrehiwot BG, Hidru HD, Teame H, Gebremedhin H, Assefa NE.	2020	Excluded	Excluded by title/abstract
1414	Magnitude and determinants of adequate antenatal care service utilization among mothers in Southern Ethiopia	Gebrekirstos LG, Wube TB, Gebremedhin MH, Lake EA.	2021	Excluded	Excluded by title/abstract
1415	Determinants of community-based health insurance implementation in west Gojjam zone, Northwest Ethiopia: a community based cross sectional study design	Mirach TH, Demissie GD, Biks GA.	2019	Excluded	Excluded by title/abstract
1416	Utilization of non-pneumatic anti-shock garment and associated factors for postpartum hemorrhage management among obstetric care providers in public health facilities of southern Ethiopia, 2020	Yeshitila YG, Bante A, Aschalew Z, Afework B, Gebeyehu S.	2021	Excluded	Excluded by title/abstract
1417	Effects of Parent-Child Relationships on Child Marriage of Girls in Ethiopia, India, Peru, and Vietnam: Evidence From a Prospective Cohort	Bhan N, Gautsch L, McDougal L, Lapsansky C, Obregon R, Raj A.	2019	Excluded	Excluded by title/abstract
1418	Determinants of drug-related problems among ambulatory type 2 diabetes patients with hypertension comorbidity in Southwest Ethiopia: a prospective cross sectional study	Yimama M, Jarso H, Desse TA.	2018	Excluded	Excluded by title/abstract
1419	Health-related quality of life and its determinants among ambulatory patients with epilepsy at Ambo General Hospital, Ethiopia: Using WHOQOL-BREF	Tefera GM, Megersa WA, Gadisa DA.	2020	Excluded	Excluded by title/abstract
1420	Knowledge of the Therapeutic Goals of Diabetes Care among Patients with Type 2 Diabetes at a Tertiary Hospital in Ethiopia	Taye M, Shiferaw K, Efrem P, Tarekegn G.	2022	Excluded	Excluded by title/abstract
1421	Mothers' utilization and associated factors in preconception care in northern Ethiopia: a community based cross sectional study	Asresu TT, Hailu D, Girmay B, Abrha MW, Weldearegay HG.	2019	Excluded	Excluded by title/abstract
1422	Health Professionals' readiness to implement electronic medical record system at three hospitals in Ethiopia: a cross sectional study	Biruk S, Yilma T, Andualem M, Tilahun B.	2014	Excluded	Excluded by title/abstract
1423	Predicting skilled delivery service use in Ethiopia: dual application of logistic regression and machine learning algorithms	Tesfaye B, Atique S, Azim T, Kebede MM.	2019	Excluded	Excluded by title/abstract
1424	Practice and determinants of emergency contraceptive utilization among women seeking termination of pregnancy in Northwest Ethiopia-A mixed quantitative and qualitative study	Tenaw LA.	2022	Excluded	Excluded by title/abstract
1425	Determinants of inter birth interval among married women living in rural pastoral communities of Southern Ethiopia: a case control study	Begna Z, Assegid S, Kassahun W, Gerbaba M.	2013	Excluded	Excluded by title/abstract
1426	Patient-Proxy and Societal Perspectives of Quality-of-Life Utilities in Children With Cleft Lip and Palate Managed With Surgical Repair vs No Repair in Ethiopia	Chung KY, Gebretekle GB, Howard A, Pullenayegum E, Eshete M, Forrest CR, Sander B.	2022	Excluded	Excluded by title/abstract
1427	Determinants for hesitancy in human papillomavirus (HPV) vaccine uptake among school girls in Jimma Town, Ethiopia. A mixed approach: quantitative and qualitative	Dera M, Wondimagegnehu A, Asfaw ZG.	2023	Excluded	Excluded by title/abstract
1428	Cosmetic Use and Its Adverse Events among Female Employees of Jimma University, Southwest Ethiopia	Getachew M, Tewelde T.	2018	Excluded	Excluded by title/abstract
1429	Incidence and determinants of tuberculosis among HIV-positive individuals in Addis Ababa, Ethiopia: A retrospective cohort study	Alemu A, Yesuf A, Zerihun B, Getu M, Worku T, Bitew ZW.	2020	Excluded	Excluded by title/abstract
1430	Anemia among School-Age Children: Magnitude, Severity and Associated Factors in Pawe Town, Benishangul-Gumuz Region, Northwest Ethiopia	Birhanu M, Gedefaw L, Asres Y.	2018	Excluded	Excluded by title/abstract
1431	Duration and determinants of birth interval among women of child bearing age in Southern Ethiopia	Yohannes S, Wondafrash M, Abera M, Girma E.	2011	Excluded	Excluded by title/abstract
1432	Individual, household and contextual factors associated with skilled delivery care in Ethiopia: Evidence from Ethiopian demographic and health surveys	Mezmur M, Navaneetham K, Letamo G, Bariagaber H.	2017	Excluded	Excluded by title/abstract
1433	Factors affecting HIV counselling and testing among Ethiopian women aged 15-49	Erena AN, Shen G, Lei P.	2019	Excluded	Excluded by title/abstract
1434	Mobile Phone Based Strategies for Preconception Education in Rural Africa	Kassa ZY, Tenaw Z, Astatkie A, Siyoum M, Bekele G, Taye K, Mekonnen S, Kassaye Z.	2019	Excluded	Excluded by title/abstract
1435	Giving birth in Ethiopia: a spatial and multilevel analysis to determine availability and factors associated with healthcare facility births	Tegegne TK, Chojenta C, Getachew T, Smith R, Loxton D.	2020	Excluded	Excluded by title/abstract
1436	Determinants of change in timely first antenatal booking among pregnant women in Ethiopia: A decomposition analysis	Yalew M, Adane B, Damtie Y, Kefale B, Dewau R, Mektu K, Arefaynie M, Andargie A.	2021	Excluded	Excluded by title/abstract
1437	Prevalence and factors affecting the utilization of antenatal care in rural areas of Southwestern Ethiopia	Belay A, Astatkie T, Abebaw S, Gebreamanule B, Enbeyle W.	2022	Excluded	Excluded by title/abstract
1438	Determinants of infant nutritional status in Dabat district, North Gondar, Ethiopia: A case control study	Wubante AA.	2017	Excluded	Excluded by title/abstract
1439	Determinants of delivery practices among Afar pastoralists of Ethiopia	Mekonnen MG, Yalew KN, Umer JY, Melese M.	2012	Excluded	Excluded by title/abstract
1440	A binary logistic regression model with complex sampling design of unmet need for family planning among all women aged (15-49) in Ethiopia	Workie DL, Zike DT, Fenta HM, Mekonnen MA.	2017	Excluded	Excluded by title/abstract
1441	Magnitude and determinants of appropriate complementary feeding practice among mothers of children age 6-23 months in Western Ethiopia	Fanta M, Cherie HA.	2020	Excluded	Excluded by title/abstract
1442	Determinants of malaria among under-five children in Ethiopia: Bayesian multilevel analysis	Aychiluhm SB, Gelaye KA, Angaw DA, Dagne GA, Tadesse AW, Abera A, Dillu D.	2020	Excluded	Excluded by title/abstract
1443	Dental caries and its determinants among recent immigrants from rural Ethiopia	Sgan-Cohen HD, Steinberg D, Zusman SP, Sela MN.	1992	Excluded	Excluded by title/abstract
1444	Determinants of client satisfaction to skilled antenatal care services at Southwest of Ethiopia: a cross-sectional facility based survey	Lakew S, Ankala A, Jemal F.	2018	Excluded	Excluded by title/abstract
1445	Contraceptive use among sexually active female adolescents in Ethiopia: trends and determinants from national demographic and health surveys	Olika AK, Kitila SB, Terfa YB, Olika AK.	2021	Excluded	Excluded by title/abstract
1446	Factors associated with institutional delivery in Ethiopia: a cross sectional study	Ketemaw A, Tareke M, Dellie E, Sitotaw G, Deressa Y, Tadesse G, Debalkie D, Ewunetu M, Alemu Y, Debebe D.	2020	Excluded	Excluded by title/abstract
1447	Health needs, health care seeking behaviour, and utilization of health services among lesbians, gays and bisexuals in Addis Ababa, Ethiopia	Tadele G, Amde WK.	2019	Excluded	Excluded by title/abstract
1448	Features of Streptococcus agalactiae strains recovered from pregnant women and newborns attending different hospitals in Ethiopia	Ali MM, Woldeamanuel Y, Asrat D, Fenta DA, Beall B, Schrag S, McGee L.	2020	Excluded	Excluded by title/abstract
1449	Status of metered dose inhaler technique among patients with asthma and its effect on asthma control in Northwest Ethiopia	Mebrahtom M, Mesfin N, Gebreyesus H, Teweldemedhin M.	2019	Excluded	Excluded by title/abstract
1450	Demand for health care service and associated factors among patients in the community of Tsegedie District, Northern Ethiopia	Wellay T, Gebreslassie M, Mesele M, Gebretinsae H, Ayele B, Tewelde A, Zewedie Y.	2018	Excluded	Excluded by title/abstract
1451	Determinants of postnatal checkup for newborns in Ethiopia: Further analysis of 2016 Ethiopia demographic and health survey	Seid A, Ahmed M.	2020	Excluded	Excluded by title/abstract
1452	Insecticide treated nets use and its determinants among settlers of Southwest Ethiopia	Berkessa T, Oljira D, Tesfa B.	2016	Excluded	Excluded by title/abstract
1453	Environmental determinants of distribution of freshwater snails and trematode infection in the Omo Gibe River Basin, southwest Ethiopia	Mereta ST, Bedewi J, Yewhalaw D, Mandefro B, Abdie Y, Tegegne D, Birke W, Mulat WL, Kloos H.	2019	Excluded	Excluded by title/abstract
1454	Determinants of late antenatal care follow up among pregnant women in Easter zone Tigray, Northern Ethiopia, 2018: unmatched case-control study	Weldearegawi GG, Teklehaimanot BF, Gebru HT, Gebrezgi ZA, Tekola KB, Baraki MF.	2019	Excluded	Excluded by title/abstract
1455	Determinants of health seeking behaviour following rabies exposure in Ethiopia	Beyene TJ, Mourits MCM, Revie CW, Hogeveen H.	2018	Excluded	Excluded by title/abstract
1456	Women's knowledge, preferences, and practices of modern contraceptive methods in Woreta, Ethiopia	Weldegerima B, Denekew A.	2008	Excluded	Excluded by title/abstract
1457	Bayesian parametric modeling of time to tuberculosis co-infection of HIV/AIDS patients at Jimma Medical Center, Ethiopia	Umeta AK, Yermosa SF, Dufera AG.	2022	Excluded	Excluded by title/abstract
1458	Rate of glycemic control and associated factors among type two diabetes mellitus patients in Ethiopia: A cross sectional study	Nigussie S, Birhan N, Amare F, Mengistu G, Adem F, Abegaz TM.	2021	Excluded	Excluded by title/abstract
1459	Determinants of practice of preconception care among women of reproductive age group in southern Ethiopia, 2020: content analysis	Habte A, Dessu S, Haile D.	2021	Excluded	Excluded by title/abstract
1460	Prevalence of Intestinal Parasites and Schistosoma mansoni and Associated Factors among Fishermen at Lake Tana, Northwest Ethiopia	Fentahun A, Hailu T, Alemu G.	2021	Excluded	Excluded by title/abstract
1461	Poor linkages in maternal health care services-evidence on antenatal care and institutional delivery from a community-based longitudinal study in Tigray region, Ethiopia	Melaku YA, Weldearegawi B, Tesfay FH, Abera SF, Abraham L, Aregay A, Ashebir Y, Eshetu F, Haile A, Lakew Y, Kinsman J.	2014	Excluded	Excluded by title/abstract
1462	Caregivers' perception of malaria and treatment-seeking behaviour for under five children in Mandura District, West Ethiopia: a cross-sectional study	Mitiku I, Assefa A.	2017	Excluded	Excluded by title/abstract
1463	Trends and Determinants of Antenatal Care Service Use in Ethiopia between 2000 and 2016	Mekonnen T, Dune T, Perz J, Ogbo FA.	2019	Excluded	Excluded by title/abstract
1464	Migration and HIV prevention programmes: linking structural factors, culture, and individual behaviour--an Israeli experience	Soskolne V, Shtarkshall RA.	2002	Excluded	Excluded by title/abstract
1465	Determinants of default to fully completion of immunization among children aged 12 to 23 months in south Ethiopia: unmatched case-control study	Asfaw AG, Koye DN, Demssie AF, Zeleke EG, Gelaw YA.	2016	Excluded	Excluded by title/abstract
1466	Utilization, Determinants, and Prospects of Electronic Medical Records in Ethiopia	Oumer A, Muhye A, Dagne I, Ishak N, Ale A, Bekele A.	2021	Excluded	Excluded by title/abstract
1467	Determinants of Desire for Children among HIV-Positive Women in the Afar Region, Ethiopia: Case Control Study	Mohammed F, Assefa N.	2016	Excluded	Excluded by title/abstract
1468	Prevalence and determinants of self-medication practice among selected households in Addis Ababa community	Shafie M, Eyasu M, Muzeyin K, Worku Y, Martín-Aragón S.	2018	Excluded	Excluded by title/abstract
1469	Does household access to improved water and sanitation in infancy and childhood predict better vocabulary test performance in Ethiopian, Indian, Peruvian and Vietnamese cohort studies?	Dearden KA, Brennan AT, Behrman JR, Schott W, Crookston BT, Humphries DL, Penny ME, Fernald LC; Young Lives Determinants and Consequences of Child Growth Project Team.	2017	Excluded	Excluded by title/abstract
1470	Childhood tuberculosis: management and treatment outcomes among children in Northwest Ethiopia: a cross-sectional study	Kebede ZT, Taye BW, Matebe YH.	2017	Excluded	Excluded by title/abstract
1471	Cash transfer programmes in lower-income and middle-income countries: understanding pathways to nutritional change-a realist review protocol	Floate HJ, Marks GC, Durham J.	2019	Excluded	Excluded by title/abstract
1472	Determinants of timely initiation of breastfeeding among mothers in Goba Woreda, South East Ethiopia: a cross sectional study	Setegn T, Gerbaba M, Belachew T.	2011	Excluded	Excluded by title/abstract
1473	Designing an ethnographic interview for evaluation of micronutrient powder trial: Challenges and opportunities for implementation science	Schnefke CH, Tumilowicz A, Pelto GH, Gebreyesus SH, Gonzalez W, Hrabar M, Mahmood S, Pedro C, Picolo M, Possolo E, Scarlatescu OA, Tarlton D, Vettersand J.	2019	Excluded	Excluded by title/abstract
1474	Modern Family Planning Utilization and Its Associated Factors among Currently Married Women in Rural Eastern Ethiopia: A Community-Based Study	Mulatu T, Sintayehu Y, Dessie Y, Deressa M.	2020	Excluded	Excluded by title/abstract
1475	Low Dietary Diversity and Intake of Animal Source Foods among School Aged Children in Libo Kemkem and Fogera Districts, Ethiopia	Herrador Z, Perez-Formigo J, Sordo L, Gadisa E, Moreno J, Benito A, Aseffa A, Custodio E.	2015	Excluded	Excluded by title/abstract
1476	Assessment patient satisfaction towards emergency medical care and its determinants at Ayder comprehensive specialized hospital, Mekelle, Northern Ethiopia	Molalign Takele G, Abreha Weldesenbet N, Girmay N, Degefe H, Kinfe R.	2021	Excluded	Excluded by title/abstract
1477	Bottlenecks and predictors of coverage and adherence outcomes for a micronutrient powder program in Ethiopia	Tumilowicz A, Habicht JP, Mbuya MNN, Beal T, Ntozini R, Rohner F, Pelto GH, Fisseha T, Haidar J, Assefa N, Wodajo HY, Wolde TT, Neufeld LM.	2019	Excluded	Excluded by title/abstract
1478	Incidence and determinants of severe maternal outcome in Jimma University teaching hospital, south-West Ethiopia: a prospective cross-sectional study	Woldeyes WS, Asefa D, Muleta G.	2018	Excluded	Excluded by title/abstract
1479	Determinants of utilization of antenatal care services in Benishangul Gumuz Region, Western Ethiopia: a study based on demographic and health survey	Tiruaynet K, Muchie KF.	2019	Excluded	Excluded by title/abstract
1480	Determinants of long acting and permanent contraceptive methods utilization among married women of reproductive age groups in western Ethiopia: a cross-sectional study	Melka AS, Tekelab T, Wirtu D.	2015	Excluded	Excluded by title/abstract
1481	Patient satisfaction with task shifting of antiretroviral services in Ethiopia: implications for universal health coverage	Asfaw E, Dominis S, Palen JG, Wong W, Bekele A, Kebede A, Johns B.	2014	Excluded	Excluded by title/abstract
1482	Determinants of diabetic nephropathy in Ayder Referral Hospital, Northern Ethiopia: A case-control study	Hintsa S, Dube L, Abay M, Angesom T, Workicho A.	2017	Excluded	Excluded by title/abstract
1483	Population based prevalence of high blood pressure among adults in Addis Ababa: uncovering a silent epidemic	Tesfaye F, Byass P, Wall S.	2009	Excluded	Excluded by title/abstract
1484	Quality of antenatal care services and completion of four or more antenatal care visits in Ethiopia: a finding based on a demographic and health survey	Muchie KF.	2017	Excluded	Excluded by title/abstract
1485	Magnitude and risk of neonatal death in neonatal intensive care unit at referral hospital in Godeo Zone: a prospective cohort study	Eshete A, Tadesse H, Tesfaye T, Abiy S.	2021	Excluded	Excluded by title/abstract
1486	Determinants of ectopic pregnancy among pregnant women attending referral hospitals in southwestern part of Oromia regional state, Southwest Ethiopia: a multi-center case control study	Gerema U, Alemayehu T, Chane G, Desta D, Diriba A.	2021	Excluded	Excluded by title/abstract
1487	Determinants and perceptions of the utilization of tetanus toxoid immunization among reproductive-age women in Dukem Town, Eastern Ethiopia: a community-based cross-sectional study	Anatea MD, Mekonnen TH, Dachew BA.	2018	Excluded	Excluded by title/abstract
1488	Undernutrition and Associated Risk Factors among Adult HIV/AIDS Patients Attending Antiretroviral Therapy at Public Hospitals of Bench Sheko Zone, Southwest Ethiopia	Shifera N, Yosef T, Matiyas R, Kassie A, Assefa A, Molla A.	2022	Excluded	Excluded by title/abstract
1489	Determinants of intimate partner violence against women in Ethiopia: A multi-level analysis	Tiruye TY, Harris ML, Chojenta C, Holliday E, Loxton D.	2020	Excluded	Excluded by title/abstract
1490	Inequalities in health care utilization for common childhood illnesses in Ethiopia: evidence from the 2011 Ethiopian Demographic and Health Survey	Ayalneh AA, Fetene DM, Lee TJ.	2017	Excluded	Excluded by title/abstract
1491	Management of incomplete abortion with manual vacuum aspiration in comparison to sharp metallic curette in an Ethiopian setting	Lukman HY, Pogharian D.	1996	Excluded	Excluded by title/abstract
1492	Genomic Analysis of Plasmodium vivax in Southern Ethiopia Reveals Selective Pressures in Multiple Parasite Mechanisms	Auburn S, Getachew S, Pearson RD, Amato R, Miotto O, Trimarsanto H, Zhu SJ, Rumaseb A, Marfurt J, Noviyanti R, Grigg MJ, Barber B, William T, Goncalves SM, Drury E, Sriprawat K, Anstey NM, Nosten F, Petros B, Aseffa A, McVean G, Kwiatkowski DP, Price RN.	2019	Excluded	Excluded by title/abstract
1493	Health and nutritional status of children in Ethiopia: do maternal characteristics matter?	Seid AK.	2013	Excluded	Excluded by title/abstract
1494	Individual and community-level factors associated with unmet need for contraception among reproductive-age women in Ethiopia; a multi-level analysis of 2016 Ethiopia Demographic and Health Survey	Yalew M, Adane B, Kefale B, Damtie Y.	2020	Excluded	Excluded by title/abstract
1495	COVID-19 vaccine acceptability and determinants among pregnant mothers attending antenatal care services at Debre Markos town public health institutions, Debre Markos Northwest Ethiopia: mixed study	Aynalem BY, Melesse MF, Zeleke LB.	2022	Excluded	Excluded by title/abstract
1496	Gender difference in health related quality of life and associated factors among people living with HIV/AIDS attending anti-retroviral therapy at public health facilities, western Ethiopia: comparative cross sectional study	Gebremichael DY, Hadush KT, Kebede EM, Zegeye RT.	2018	Excluded	Excluded by title/abstract
1497	Factors associated with low birthweight among newborns delivered at public health facilities of Nekemte town, West Ethiopia: a case control study	Girma S, Fikadu T, Agdew E, Haftu D, Gedamu G, Dewana Z, Getachew B.	2019	Excluded	Excluded by title/abstract
1498	Determinants of utilisation of antenatal care and skilled birth attendant at delivery in South West Shoa Zone, Ethiopia: a cross sectional study	Wilunda C, Quaglio G, Putoto G, Takahashi R, Calia F, Abebe D, Manenti F, Dalla Riva D, Betrán AP, Atzori A.	2015	Excluded	Excluded by title/abstract
1499	Molecular characterization of Streptococcus agalactiae isolated from pregnant women and newborns at the University of Gondar Comprehensive Specialized Hospital, Northwest Ethiopia	Gizachew M, Tiruneh M, Moges F, Adefris M, Tigabu Z, Tessema B.	2020	Excluded	Excluded by title/abstract
1500	Hematological responses to iron-folate supplementation and its determinants in pregnant women attending antenatal cares in Mekelle City, Ethiopia	Belay E, Endrias A, Alem B, Endris K.	2018	Excluded	Excluded by title/abstract
1501	Antenatal care and women's decision making power as determinants of institutional delivery in rural area of Western Ethiopia	Tekelab T, Yadecha B, Melka AS.	2015	Excluded	Excluded by title/abstract
1502	Types and Indications of Colostomy and Determinants of Outcomes of Patients After Surgery	Engida A, Ayelign T, Mahteme B, Aida T, Abreham B.	2016	Excluded	Excluded by title/abstract
1503	Determinants of prescribed drug use among pregnant women in Bahir Dar city administration, Northwest Ethiopia: a cross sectional study	Admasie C, Wasie B, Abeje G.	2014	Excluded	Excluded by title/abstract
1504	Socioeconomic and environmental determinants of under-five mortality in Gamo Gofa Zone, Southern Ethiopia: a matched case control study	Shifa GT, Ahmed AA, Yalew AW.	2018	Excluded	Excluded by title/abstract
1505	Determinants to antiretroviral treatment non-adherence among adult HIV/AIDS patients in northern Ethiopia	Gebrezgabher BB, Kebede Y, Kindie M, Tetemke D, Abay M, Gelaw YA.	2017	Excluded	Excluded by title/abstract
1506	Retention in Care of Adult HIV Patients Initiating Antiretroviral Therapy in Tigray, Ethiopia: A Prospective Observational Cohort Study	Bucciardini R, Fragola V, Abegaz T, Lucattini S, Halifom A, Tadesse E, Berhe M, Pugliese K, Binelli A, De Castro P, Terlizzi R, Fucili L, Di Gregorio M, Mirra M, Olivieri E, Teklu T, Zegeye T, Haile A, Vella S, Abraham L, Godefay H; CASA-project Health Facilities.	2015	Excluded	Excluded by title/abstract
1507	Trends of proximate low birth weight and associations among children under-five years of age: Evidence from the 2016 Ethiopian demographic and health survey data	Kassaw MW, Abebe AM, Kassie AM, Abate BB, Masresha SA.	2021	Excluded	Excluded by title/abstract
1508	Determinants of maternal health care utilization in Holeta town, central Ethiopia	Birmeta K, Dibaba Y, Woldeyohannes D.	2013	Excluded	Excluded by title/abstract
1509	Intestinal Obstruction in Early Neonatal Period: A 3-Year Review Of Admitted Cases from a Tertiary Hospital in Ethiopia	Mohammed M, Amezene T, Tamirat M.	2017	Excluded	Excluded by title/abstract
1510	Determinants of use of health facility for childbirth in rural Hadiya zone, Southern Ethiopia	Asseffa NA, Bukola F, Ayodele A.	2016	Excluded	Excluded by title/abstract
1511	Determinants of unmet need for family planning among currently married women in Dangila town administration, Awi Zone, Amhara regional state; a cross sectional study	Genet E, Abeje G, Ejigu T.	2015	Excluded	Excluded by title/abstract
1512	Determinants and Outcome of Safe Second Trimester Medical Abortion at Jimma University Medical Center, Southwest Ethiopia	Siraneh Y, Workneh A.	2019	Excluded	Excluded by title/abstract
1513	Behavioral and emotional problems among children aged 6-14 years on highly active antiretroviral therapy in Addis Ababa: a cross-sectional study	Tadesse AW, Berhane Tsehay Y, Girma Belaineh B, Alemu YB.	2012	Excluded	Excluded by title/abstract
1514	High dropout rate from maternity continuum of care after antenatal care booking and its associated factors among reproductive age women in Ethiopia, Evidence from Demographic and Health Survey 2016	Muluneh AG, Kassa GM, Alemayehu GA, Merid MW.	2020	Excluded	Excluded by title/abstract
1515	Gender bias in the food insecurity experience of Ethiopian adolescents	Hadley C, Lindstrom D, Tessema F, Belachew T.	2008	Excluded	Excluded by title/abstract
1516	Knowledge, attitude, and practice of pharmacy professionals on generic medicines in Eastern Ethiopia: A cross-sectional study	Mohammed AS, Woldekidan NA, Mohammed FA.	2020	Excluded	Excluded by title/abstract
1517	Identifying factors associated with the uptake of prevention of mother to child HIV transmission programme in Tigray region, Ethiopia: a multilevel modeling approach	Lerebo W, Callens S, Jackson D, Zarowsky C, Temmerman M.	2014	Excluded	Excluded by title/abstract
1518	Urban and rural populations and labour-force structures: current patterns and their implications	Marcoux A.	1990	Excluded	Excluded by title/abstract
1519	Predictors of Late HIV Diagnosis among Adult People Living with HIV/AIDS Who Undertake an Initial CD4 T Cell Evaluation, Northern Ethiopia: A Case-Control Study	Beyene MB, Beyene HB.	2015	Excluded	Excluded by title/abstract
1520	Institutional delivery services utilization and its determinant factors among women who gave birth in the past 24 months in Southwest Ethiopia	Yoseph M, Abebe SM, Mekonnen FA, Sisay M, Gonete KA.	2020	Excluded	Excluded by title/abstract
1521	Determinants of long-acting contraceptive utilization among married women of reproductive age in Aneded district, Ethiopia: a case-control study	Habtamu A, Tesfa M, Kassahun M, Animen S.	2019	Excluded	Excluded by title/abstract
1522	Helmet wearing behavior where people often ride motorcycle in Ethiopia: A cross-sectional study	Bedru D, Teshome F, Kebede Y, Birhanu Z.	2022	Excluded	Excluded by title/abstract
1523	Factors associated with loss to follow-up among women in Option B+ PMTCT programme in northeast Ethiopia: a retrospective cohort study	Mitiku I, Arefayne M, Mesfin Y, Gizaw M.	2016	Excluded	Excluded by title/abstract
1524	Contraceptive adoption in the extended postpartum period is low in Northwest Ethiopia	Mengesha ZB, Worku AG, Feleke SA.	2015	Excluded	Excluded by title/abstract
1525	Improved HIV awareness and perceived empowerment to negotiate safe sex among married women in Ethiopia between 2005 and 2011	De Coninck Z, Feyissa IA, Ekström AM, Marrone G.	2014	Excluded	Excluded by title/abstract
1526	Condom use among low-literate, rural females in Ethiopia: the role of vulnerability to HIV infection, condom attitude, and self-efficacy	Bogale GW, Boer H, Seydel ER.	2010	Excluded	Excluded by title/abstract
1527	Factors associated with the uptake of newly introduced childhood vaccinations in Ethiopia: the cases of rotavirus and pneumococcal conjugate vaccines	Wondimu A, Cao Q, Wilschut JC, Postma MJ.	2019	Excluded	Excluded by title/abstract
1528	Determinants of delay in seeking treatment among malaria patients in Dera district, NorthWest Ethiopia: a case control study	Tiruneh M, Gebregergs GB, Birhanu D.	2018	Excluded	Excluded by title/abstract
1529	Determinants of COVID-19-related knowledge and disrupted habits during epidemic waves among women of childbearing age in urban and rural areas of the Malagasy Middle East	Rakotosamimanana S, Mangahasimbola RT, Ratovoson R, Randremanana RV.	2023	Excluded	Excluded by title/abstract
1530	Determinants of Podoconiosis, a Case Control Study	Feleke BE.	2017	Excluded	Excluded by title/abstract
1531	An overview of the determinants of high fertility in Ethiopia	Hailemariam A.	1992	Excluded	Excluded by title/abstract
1532	Utilization of key preventive measures for pregnancy complications and malaria among women in Jimma Zone, Ethiopia	Ouedraogo M, Kurji J, Abebe L, Labonté R, Morankar S, Bedru KH, Bulcha G, Abera M, Potter BK, Roy-Gagnon MH, Kulkarni MA.	2019	Excluded	Excluded by title/abstract
1533	Perceptions and experiences related to health and health inequality among rural communities in Jimma Zone, Ethiopia: a rapid qualitative assessment	Bergen N, Mamo A, Asfaw S, Abebe L, Kurji J, Kiros G, Abera M, Bulcha Duguma G, Haji Bedru K, Kulkarni MA, Labonté R, Morankar S.	2018	Excluded	Excluded by title/abstract
1534	Interbirth interval practices among reproductive age women in rural and Urban kebeles in Farta Woreda: Case-control study	Mihretie GN, Getie SA, Shiferaw S, Ayele AD, Liyeh TM, Kassa BG, Asferie WN.	2022	Excluded	Excluded by title/abstract
1535	Epidemiology of soil-transmitted helminths, Schistosoma mansoni, and haematocrit values among schoolchildren in Ethiopia	Abera B, Alem G, Yimer M, Herrador Z.	2013	Excluded	Excluded by title/abstract
1536	Job satisfaction and associated factors among nurses in Bahir Dar city administrative, North West Ethiopia, 2017	Ayalew E, Workineh Y.	2019	Excluded	Excluded by title/abstract
1537	Knowledge and practice of mothers/care-takers towards diarrhoea and its treatment in rural communities in Ethiopia	Ketsela T, Asfaw M, Belachew C.	1991	Excluded	Excluded by title/abstract
1538	Determinants of postnatal care utilization in Tigray, Northern Ethiopia: A community based cross-sectional study	Berhe A, Bayray A, Berhe Y, Teklu A, Desta A, Araya T, Zielinski R, Roosevelt L.	2019	Excluded	Excluded by title/abstract
1539	Utilization and Associated Factors of Modern Contraceptives During Extended Postpartum Period among Women Who Gave Birth in the Last 12 Months in Gondar Town, Northwest Ethiopia	Berta M, Feleke A, Abate T, Worku T, Gebrecherkos T.	2018	Excluded	Excluded by title/abstract
1540	Spatial distribution and determinants of an optimal ANC visit among pregnant women in Ethiopia: further analysis of 2016 Ethiopia demographic health survey	Tessema ZT, Animut Y.	2020	Excluded	Excluded by title/abstract
1541	Determinants of first and second trimester induced abortion - results from a cross-sectional study taken place 7 years after abortion law revisions in Ethiopia	Bonnen KI, Tuijje DN, Rasch V.	2014	Excluded	Excluded by title/abstract
1542	Episiotomy practice and associated factors among mothers who gave birth at public health facilities in Metema district, northwest Ethiopia	Woretaw E, Teshome M, Alene M.	2021	Excluded	Excluded by title/abstract
1543	Maternal HIV status affects the infant hemoglobin level: A comparative cross-sectional study	Feleke BE.	2016	Excluded	Excluded by title/abstract
1544	PATTERNS AND DETERMINANTS OF PRE-HOSPITAL CARE AMONG TRAUMA PATIENTS TREATED IN TIKUR ANBESSA SPECIALIZED HOSPITAL, EMERGENCY DEPARTMENT	Meskere Y, Dinberu MT, Azazh A.	2015	Excluded	Excluded by title/abstract
1545	Determinants of stillbirth in Felege-Hiwot comprehensive specialized referral hospital, North-west, Ethiopia, 2019	Worede DT, Dagnew GW.	2019	Excluded	Excluded by title/abstract
1546	Magnitude of first line antiretroviral therapy treatment failure and associated factors among adult patients on ART in South West Shoa, Central Ethiopia	Mulisa D, Tolossa T, Wakuma B, Etafa W, Yadesa G.	2020	Excluded	Excluded by title/abstract
1547	Transferable or mobilisable antibiotic resistance in Shigella dysenteriae types 1, 2, 3, 4, 6 and 7 isolated in Ethiopia during 1974-85	Gebre-Yohannes A, Drasar BS.	1988	Excluded	Excluded by title/abstract
1548	Do women with higher autonomy seek more maternal health care? Evidence from Eritrea and Ethiopia	Woldemicael G.	2010	Excluded	Excluded by title/abstract
1549	Incidence and determinants of tuberculosis infection among adult patients with HIV attending HIV care in north-east Ethiopia: a retrospective cohort study	Ahmed A, Mekonnen D, Shiferaw AM, Belayneh F, Yenit MK.	2018	Excluded	Excluded by title/abstract
1550	Determinants of overweight/obesity among reproductive age group women in Ethiopia: multilevel analysis of Ethiopian demographic and health survey	Yeshaw Y, Kebede SA, Liyew AM, Tesema GA, Agegnehu CD, Teshale AB, Alem AZ.	2020	Excluded	Excluded by title/abstract
1551	The perceived determinants and recommendations by mothers and healthcare professionals on the loss-to-follow-up in Option B+ program and child mortality in the Amhara region, Ethiopia	Kassaw MW, Matula ST, Abebe AM, Kassie AM, Abate BB.	2020	Excluded	Excluded by title/abstract
1552	Determinants of delayed care seeking for TB suggestive symptoms in Seru district, Oromiya region, Ethiopia: a community based unmatched case-control study	Yirgu R, Lemessa F, Hirpa S, Alemayehu A, Klinkenberg E.	2017	Excluded	Excluded by title/abstract
1553	Global, regional, and national burden of cancers attributable to tobacco smoking in 204 countries and territories, 1990-2019	Safiri S, Nejadghaderi SA, Abdollahi M, Carson-Chahhoud K, Kaufman JS, Bragazzi NL, Moradi-Lakeh M, Mansournia MA, Sullman MJM, Almasi-Hashiani A, Taghizadieh A, Collins GS, Kolahi AA.	2022	Excluded	Excluded by title/abstract
1554	Trends, Determinants and Health Risks of Adolescent Fatherhood in Sub-Saharan Africa	Amoo EO, Igbinoba A, Imhonopi D, Banjo OO, Ajaero CK, Akinyemi JO, Igbokwe D, Solanke LB.	2018	Excluded	Excluded by title/abstract
1555	Intention to voluntary HIV counseling and testing (VCT) among health professionals in Jimma zone, Ethiopia: the theory of planned behavior (TPB) perspective	Abamecha F, Godesso A, Girma E.	2013	Excluded	Excluded by title/abstract
1556	Minimum inhibitory concentrations of rifampin and isoniazid among multidrug and isoniazid resistant Mycobacterium tuberculosis in Ethiopia	Getahun M, Blumberg HM, Ameni G, Beyene D, Kempker RR.	2022	Excluded	Excluded by title/abstract
1557	Geographic differences in maternal and child health care utilization in four Ethiopian regions; a cross-sectional study	Defar A, Okwaraji YB, Tigabu Z, Persson LÅ, Alemu K.	2019	Excluded	Excluded by title/abstract
1558	Maternal behavioural determinants and livestock ownership are associated with animal source food consumption among young children during fasting in rural Ethiopia	Kim SS, Nguyen PH, Tran LM, Abebe Y, Asrat Y, Tharaney M, Menon P.	2019	Excluded	Excluded by title/abstract
1559	Practice of code of ethics and associated factors among medical doctors in Addis Ababa, Ethiopia	Tiruneh MA, Ayele BT.	2018	Excluded	Excluded by title/abstract
1560	Individual and household factors associated with use of insecticide treated nets in southern Ethiopia	Deressa W, Yihdego YY, Kebede Z, Batisso E, Tekalegne A.	2014	Excluded	Excluded by title/abstract
1561	Determinants of first-line antiretroviral treatment failure among adult patients on treatment in Mettu Karl Specialized Hospital, South West Ethiopia; a case control study	Zenu S, Tesema T, Reshad M, Abebe E.	2021	Excluded	Excluded by title/abstract
1562	Prevalence and determinants of anti-tuberculosis treatment non-adherence in Ethiopia: A systematic review and meta-analysis	Zegeye A, Dessie G, Wagnew F, Gebrie A, Islam SMS, Tesfaye B, Kiross D.	2019	Excluded	Excluded by title/abstract
1563	Feeding styles of caregivers of children 6-23 months of age in Derashe special district, Southern Ethiopia	Wondafrash M, Amsalu T, Woldie M.	2012	Excluded	Excluded by title/abstract
1564	Factors associated with success of vaginal birth after one caesarean section (VBAC) at three teaching hospitals in Addis Ababa, Ethiopia: a case control study	Birara M, Gebrehiwot Y.	2013	Excluded	Excluded by title/abstract
1565	Clinical features and risk factors associated with morbidity and mortality among patients with COVID-19 in northern Ethiopia	Abraha HE, Gessesse Z, Gebrecherkos T, Kebede Y, Weldegiargis AW, Tequare MH, Welderufael AL, Zenebe D, Gebremariam AG, Dawit TC, Gebremedhin DW, de Wit TR, Wolday D.	2021	Excluded	Excluded by title/abstract
1566	The effect of tuberculosis on immune reconstitution among HIV patients on highly active antiretroviral therapy in Adigrat general hospital, eastern Tigrai, Ethiopia; 2019: a retrospective follow up study	Negash H, Legese H, Tefera M, Mardu F, Tesfay K, Gebresilasie S, Fseha B, Kahsay T, Gebrewahd A, Berhe B.	2019	Excluded	Excluded by title/abstract
1567	Prevalence and associated factors of malaria in children under the age of five years in Wogera district, northwest Ethiopia: A cross-sectional study	Tsegaye AT, Ayele A, Birhanu S.	2021	Excluded	Excluded by title/abstract
1568	Burden of hepatitis B virus and syphilis co-infections and its impact on HIV treatment outcome in Ethiopia: nationwide community-based study	Getaneh Y, Getnet F, Amogne MD, Liao L, Yi F, Shao Y.	2023	Excluded	Excluded by title/abstract
1569	Factors influencing the length of hospital stay during the intensive phase of multidrug-resistant tuberculosis treatment at Amhara regional state hospitals, Ethiopia: a retrospective follow up study	Tamirat KS, Andargie G, Babel YA.	2020	Excluded	Excluded by title/abstract
1570	Individual and community-level determinants of knowledge of ovulatory cycle among women of childbearing age in Ethiopia: A multilevel analysis based on 2016 Ethiopian Demographic and Health Survey	Dagnew B, Teshale AB, Dagne H, Diress M, Tesema GA, Dewau R, Molla MD, Yeshaw Y.	2021	Excluded	Excluded by title/abstract
1571	Undiagnosed HIV, hepatitis B, and hepatitis C infections in people with severe psychiatric disorders in Ethiopia	Ayano G, Haile K, Tesfaye A, Haile K, Demelash S, Tulu M, Tsegaye B, Solomon M, Kebede A, Biru A, Birhanu H, Zenawi G, Habtamu Y, Kibron E, Eshetu S, Sefiw M, Assefa D, Yohannes Z.	2020	Excluded	Excluded by title/abstract
1572	Behavioral determinants of immunization service utilization in Ethiopia: a cross-sectional community-based survey	Ababu Y, Braka F, Teka A, Getachew K, Tadesse T, Michael Y, Birhanu Z, Nsubuga P, Assefa T, Gallagher K.	2017	Excluded	Excluded by title/abstract
1573	CD4+ cell count recovery after initiation of antiretroviral therapy in HIV-infected Ethiopian adults	Fiseha T, Ebrahim H, Ebrahim E, Gebreweld A.	2022	Excluded	Excluded by title/abstract
1574	Oral and Inactivated Polio Vaccine Coverage and Determinants of Coverage Inequality Among the Most At-Risk Populations in Ethiopia	Gebremedhin S, Shiferie F, Tsegaye DA, Alemayehu WA, Wondie T, Donofrio J, DelPizzo F, Belete K, Biks GA.	2023	Excluded	Excluded by title/abstract
1575	Prevalence of female genital mutilation and its effect on women's health in Bale zone, Ethiopia: a cross-sectional study	Bogale D, Markos D, Kaso M.	2014	Excluded	Excluded by title/abstract
1576	Spatial clustering and determinants of home birth after at least one antenatal care visit in Ethiopia: Ethiopian demographic and health survey 2016 perspective	Muluneh AG, Animut Y, Ayele TA.	2020	Excluded	Excluded by title/abstract
1577	Working in labor and delivery unit increases the odds of work place violence in Amhara region referral hospitals: Cross-sectional study	Dagnaw EH, Bayabil AW, Yimer TS, Nigussie TS.	2021	Excluded	Excluded by title/abstract
1578	Geographic variation and determinants of help seeking behaviour among married women subjected to intimate partner violence: evidence from national population survey	Muluneh MD, Alemu YW, Meazaw MW.	2021	Excluded	Excluded by title/abstract
1579	Determinants of choice of market-oriented indigenous Horo cattle production in Dano district of western Showa, Ethiopia	Alemayehu B, Bogale A, Wollny C, Tesfahun G.	2010	Excluded	Excluded by title/abstract
1580	Health care utilization for common childhood illnesses in rural parts of Ethiopia: evidence from the 2016 Ethiopian demographic and health survey	Alene M, Yismaw L, Berelie Y, Kassie B.	2019	Excluded	Excluded by title/abstract
1581	Determinants of blood pressure control amongst hypertensive patients in Northwest Ethiopia	Teshome DF, Demssie AF, Zeleke BM.	2018	Excluded	Excluded by title/abstract
1582	Blood pressure variation among Ethiopians on the Simien Plateau	Beall CM, Gebremedhin A, Brittenham GM, Decker MJ, Shamebo M.	1997	Excluded	Excluded by title/abstract
1583	Level of adherence to ocular hypotensive agents and its determinant factors among glaucoma patients in Menelik II Referral Hospital, Ethiopia	Mehari T, Giorgis AT, Shibeshi W.	2016	Excluded	Excluded by title/abstract
1584	Postnatal care service utilization and its determinants in East Gojjam Zone, Northwest Ethiopia: A mixed-method study	Zeleke LB, Wondie AT, Tibebu MA, Alemu AA, Tessema MT, Shita NG, Khajehei M.	2021	Excluded	Excluded by title/abstract
1585	Food insecurity in Farta District, Northwest Ethiopia: a community based cross-sectional study	Endale W, Mengesha ZB, Atinafu A, Adane AA.	2014	Excluded	Excluded by title/abstract
1586	Factors Associated with Mortality of TB/HIV Co-infected Patients in Ethiopia	Teklu AM, Nega A, Mamuye AT, Sitotaw Y, Kassa D, Mesfin G, Belayihun B, Medhin G, Yirdaw K.	2017	Excluded	Excluded by title/abstract
1587	Patient satisfaction with antiretroviral therapy services and associated factors at Gondar town health centers, Northwest Ethiopia: an institution-based cross-sectional study	Adissu G, Biks GA, Tamirat KS.	2020	Excluded	Excluded by title/abstract
1588	Health professionals' acceptance and willingness to pay for hepatitis B virus vaccination in Gondar City Administration governmental health institutions, Northwest Ethiopia	Abiye S, Yitayal M, Abere G, Adimasu A.	2019	Excluded	Excluded by title/abstract
1589	Hypertension treatment practices and its determinants among ambulatory patients: retrospective cohort study in Ethiopia	Berhe DF, Taxis K, Haaijer-Ruskamp FM, Mulugeta A, Mengistu YT, Mol PGM.	2017	Excluded	Excluded by title/abstract
1590	High dose and low dose oxytocin regimens as determinants of successful labor induction: a multicenter comparative study	Tesemma MG, Sori DA, Gemeda DH.	2020	Excluded	Excluded by title/abstract
1591	Determinant factors of pregnant mothers' knowledge on mother to child transmission of HIV and its prevention in Gondar town, North West Ethiopia	Malaju MT, Alene GD.	2012	Excluded	Excluded by title/abstract
1592	Ownership and utilization of long-lasting insecticide-treated bed nets in Afar, northeast Ethiopia: a cross-sectional study	Negash K, Haileselassie B, Tasew A, Ahmed Y, Getachew M.	2012	Excluded	Excluded by title/abstract
1593	Determinants of alcohol use among people living with HIV initiating isoniazid preventive therapy in Ethiopia	Mukherjee TI, Hirsch-Moverman Y, Saito S, Gadisa T, Melaku Z, Howard AA.	2019	Excluded	Excluded by title/abstract
1594	Evaluation of glycemic control and related factors among outpatients with type 2 diabetes at Tikur Anbessa Specialized Hospital, Addis Ababa, Ethiopia: a cross-sectional study	Abera RG, Demesse ES, Boko WD.	2022	Excluded	Excluded by title/abstract
1595	Gestational weight gain and its associated factors in Harari Regional State: Institution based cross-sectional study, Eastern Ethiopia	Asefa F, Nemomsa D.	2016	Excluded	Excluded by title/abstract
1596	Facemask-wearing behavior to prevent COVID-19 and associated factors among public and private bank workers in Ethiopia	Hassen S, Adane M.	2021	Excluded	Excluded by title/abstract
1597	Time to recovery from obstetric fistula and determinants in Gondar university teaching and referral hospital, northwest Ethiopia	Yismaw L, Alemu K, Addis A, Alene M.	2019	Excluded	Excluded by title/abstract
1598	Determinants of change in long-acting or permanent contraceptives use in Ethiopia; A multivariate decomposition analysis of data from the Ethiopian demographic and health survey	Fekadu GA, Omigbodun AO, Roberts OA, Yalew AW.	2020	Excluded	Excluded by title/abstract
1599	Longitudinal evaluation of asymptomatic Leishmania infection in HIV-infected individuals in North-West Ethiopia: A pilot study	van Griensven J, van Henten S, Mengesha B, Kassa M, Adem E, Endris Seid M, Abdellati S, Asefa W, Simegn T, Debasu D, Bogale T, Gedamu Y, Van Den Bossche D, Adriaensen W, Van der Auwera G, Cnops L, Vogt F, Diro E.	2019	Excluded	Excluded by title/abstract
1600	Antimicrobial use-related problems and their costs in surgery ward of Jimma University Medical Center: Prospective observational study	Tefera GM, Feyisa BB, Kebede TM.	2019	Excluded	Excluded by title/abstract
1601	Adolescent's and youth's adherence to antiretroviral therapy for better treatment outcome and its determinants: multi-center study in public health facilities	Zurbachew Y, Hiko D, Bacha G, Merga H.	2023	Excluded	Excluded by title/abstract
1602	Religion, spirituality, social support and quality of life: measurement and predictors CASP-12(v2) amongst older Ethiopians living in Addis Ababa	Hamren K, Chungkham HS, Hyde M.	2015	Excluded	Excluded by title/abstract
1603	Determinants of CD4 cell count change and time-to default from HAART; a comparison of separate and joint models	Tegegne AS, Ndlovu P, Zewotir T.	2018	Excluded	Excluded by title/abstract
1604	Periods of child growth up to age 8 years in Ethiopia, India, Peru and Vietnam: key distal household and community factors	Schott WB, Crookston BT, Lundeen EA, Stein AD, Behrman JR; Young Lives Determinants and Consequences of Child Growth Project Team.	2013	Excluded	Excluded by title/abstract
1605	Exploring inequities in skilled care at birth among migrant population in a metropolitan city Addis Ababa, Ethiopia; a qualitative study	Mirkuzie AH.	2014	Excluded	Excluded by title/abstract
1606	Caregivers' knowledge and attitudes about childhood diarrhea among refugee and host communities in Gambella Region, Ethiopia	Mekonnen GK, Mengistie B, Sahilu G, Mulat W, Kloos H.	2018	Excluded	Excluded by title/abstract
1607	Determinants of Neonatal Jaundice among Neonates Admitted to Neonatal Intensive Care Unit in Public General Hospitals of Central Zone, Tigray, Northern Ethiopia, 2019: a Case-Control Study	Asefa GG, Gebrewahid TG, Nuguse H, Gebremichael MW, Birhane M, Zereabruk K, Zemicheal TM, Hailay A, Abrha WA, Hadera SA, Hailu AG, Beyene BH, Dagnazgi EA, Tekulu FG, Welay F.	2020	Excluded	Excluded by title/abstract
1608	Attitudes and practices on HIV preventions among students of higher education institutions in Ethiopia: the case of Addis Ababa University	Regassa N, Kedir S.	2011	Excluded	Excluded by title/abstract
1609	Fertility desires predictors among people living with HIV/AIDS at art care centers of two teaching hospitals in Addis Ababa	Negash S, Yusuf L, Tefera M.	2013	Excluded	Excluded by title/abstract
1610	Promoting equity in maternal, newborn and child health - how does gender factor in? Perceptions of public servants in the Ethiopian health sector	Bergen N, Zhu G, Yedenekal SA, Mamo A, Abebe Gebretsadik L, Morankar S, Labonté R.	2020	Excluded	Excluded by title/abstract
1611	Effects of a theory-based audio HIV/AIDS intervention for illiterate rural females in Amhara, Ethiopia	Bogale GW, Boer H, Seydel ER.	2011	Excluded	Excluded by title/abstract
1612	Structural analysis of hepatitis B surface antigen by monoclonal antibodies	Ben-Porath E, Wands JR, Marciniak RA, Wong MA, Hornstein L, Ryder R, Canlas M, Lingao A, Isselbacher KJ.	1985	Excluded	Excluded by title/abstract
1613	A facility-based study of factors associated with perinatal mortality in Tigray, northern Ethiopia	Goba GK, Tsegay H, Gebregergs GB, Mitiku M, Kim KA, Alemayehu M.	2018	Excluded	Excluded by title/abstract
1614	Assessment of community knowledge, practice, and determinants of malaria case households in the rural area of Raya Azebo district, Northern Ethiopia, 2017	Tesfay K, Yohannes M, Mardu F, Berhe B, Negash H.	2019	Excluded	Excluded by title/abstract
1615	Birth preparedness, readiness planning and associated factors among mothers in Farta district, Ethiopia: a cross-sectional study	Limenih MA, Belay HG, Tassew HA.	2019	Excluded	Excluded by title/abstract
1616	Depressive symptoms and posttraumatic stress disorder as determinants of preference weights for attributes of obstetric care among Ethiopian women	Paczkowski MM, Kruk ME, Tessema F, Tegegn A, Galea S.	2012	Excluded	Excluded by title/abstract
1617	Variations and Determinants of Anemia among Reproductive Age Women in Five Sub-Saharan Africa Countries	Nti J, Afagbedzi S, da-Costa Vroom FB, Ibrahim NA, Guure C.	2021	Excluded	Excluded by title/abstract
1618	Determinants of postnatal care utilization in urban community among women in Debre Birhan Town, Northern Shewa, Ethiopia	Angore BN, Tufa EG, Bisetegen FS.	2018	Excluded	Excluded by title/abstract
1619	Prevalence and determinants of polypharmacy in cardiovascular patients attending outpatient clinic in Ethiopia University Hospital	Tefera YG, Alemayehu M, Mekonnen GB.	2020	Excluded	Excluded by title/abstract
1620	Evaluation of uric acid disorders and associated factors in essential hypertensive patients at Wolkite University specialized hospital, Southern Ethiopia	Timerga A, Haile K.	2021	Excluded	Excluded by title/abstract
1621	Level of modern health care seeking behaviors among mothers having under five children in Dangila town, north West Ethiopia, 2016: a cross sectional study	Dagnew AB, Tewabe T, Murugan R.	2018	Excluded	Excluded by title/abstract
1622	Urban food insecurity in the context of high food prices: a community based cross sectional study in Addis Ababa, Ethiopia	Birhane T, Shiferaw S, Hagos S, Mohindra KS.	2014	Excluded	Excluded by title/abstract
1623	The adequacy of antenatal care services among slum residents in Addis Ababa, Ethiopia	Bayou YT, Mashalla YS, Thupayagale-Tshweneagae G.	2016	Excluded	Excluded by title/abstract
1624	Determinants for refusal of HIV testing among women attending for antenatal care in Gambella Region, Ethiopia	Fanta W, Worku A.	2012	Excluded	Excluded by title/abstract
1625	Determinant factor of married women's knowledge on vertical transmission of HIV in Mecha district, Ethiopia; a community-based study	Liyeh TM.	2020	Excluded	Excluded by title/abstract
1626	Trend and burden of neural tube defects among cohort of pregnant women in Ethiopia: Where are we in the prevention and what is the way forward?	Berhane A, Belachew T.	2022	Excluded	Excluded by title/abstract
1627	Determinants of glycemic control among insulin treated diabetic patients in Southwest Ethiopia: hospital based cross sectional study	Angamo MT, Melese BH, Ayen WY.	2013	Excluded	Excluded by title/abstract
1628	'A normal delivery takes place at home': a qualitative study of the location of childbirth in rural Ethiopia	Bedford J, Gandhi M, Admassu M, Girma A.	2013	Excluded	Excluded by title/abstract
1629	Ethiopian National Hepatitis B Study	Kefene H, Rapicetta M, Rossi GB, Bisanti L, Bekura D, Morace G, Palladino P, Di Rienzo A, Conti S, Bassani F, et al.	1988	Excluded	Excluded by title/abstract
1630	How does an Ethiopian dam increase malaria? Entomological determinants around the Koka reservoir	Kibret S, Lautze J, Boelee E, McCartney M.	2012	Excluded	Excluded by title/abstract
1631	Pre-marital sexual debut and its associated factors among in-school adolescents in Eastern Ethiopia	Oljira L, Berhane Y, Worku A.	2012	Excluded	Excluded by title/abstract
1632	Determinants of Neonatal Mortality in North Shoa Zone, Amhara Regional State, Ethiopia	Kolola T, Ekubay M, Tesfa E, Morka W.	2016	Excluded	Excluded by title/abstract
1633	Households willingness to pay for long-lasting insecticide treated nets in three urban communities of Assosa Zone, western Ethiopia	Legesse Y, Tegegn A, Belachew T, Tushune K.	2007	Excluded	Excluded by title/abstract
1634	Quality of emergency medical care in Gondar University Referral Hospital, Northwest Ethiopia: a survey of patients' perspectives	Taye BW, Yassin MO, Kebede ZT.	2014	Excluded	Excluded by title/abstract
1635	Birth preparedness, complication readiness and other determinants of place of delivery among mothers in Goba District, Bale Zone, South East Ethiopia	Belda SS, Gebremariam MB.	2016	Excluded	Excluded by title/abstract
1636	Wealth status, mid upper arm circumference (MUAC) and antenatal care (ANC) are determinants for low birth weight in Kersa, Ethiopia	Assefa N, Berhane Y, Worku A.	2012	Excluded	Excluded by title/abstract
1637	Bio-efficacy and physical integrity of piperonylbutoxide coated combination net (PermaNet(®) 3.0) against pyrethroid resistant population of Anopheles gambiae s.l. and Culex quinquefasciatus mosquitoes in Ethiopia	Birhanu A, Asale A, Yewhalaw D.	2019	Excluded	Excluded by title/abstract
1638	Determinants of pregnancy-induced hypertension on maternal and foetal outcomes in Hossana town administration, Hadiya zone, Southern Ethiopia: Unmatched case-control study	Babore GO, Aregago TG, Ermolo TL, Nunemo MH, Habebo TT.	2021	Excluded	Excluded by title/abstract
1639	Exploring COVID-19 Related Factors Influencing Antenatal Care Services Uptake: A Qualitative Study among Women in a Rural Community in Southwest Ethiopia	Hailemariam S, Agegnehu W, Derese M.	2021	Excluded	Excluded by title/abstract
1640	Common types of tuberculosis and co-infection with HIV at private health institutions in Ethiopia: a cross sectional study	Alemie GA, Gebreselassie F.	2014	Excluded	Excluded by title/abstract
1641	Prevalence of anaemia, deficiencies of iron and folic acid and their determinants in Ethiopian women	Haidar J.	2010	Excluded	Excluded by title/abstract
1642	Prevalence of metabolic syndrome and associated factors among psychiatric patients at University of Gondar Comprehensive Specialized Hospital, Northwest Ethiopia	Woldekidan NA, Mohammed AS, Degu A, Tadiwos Y.	2021	Excluded	Excluded by title/abstract
1643	Determinants and seasonality of major structural birth defects among newborns delivered at primary and referral hospital of East and West Gojjam zones, Northwest Ethiopia 2017-2018: case-control study	Tsehay B, Shitie D, Lake A, Abebaw E, Taye A, Essa E.	2019	Excluded	Excluded by title/abstract
1644	Determinants of low family planning use and high unmet need in Butajira District, South Central Ethiopia	Mekonnen W, Worku A.	2011	Excluded	Excluded by title/abstract
1645	Why some women fail to give birth at health facilities: A comparative study between Ethiopia and Nigeria	Yaya S, Bishwajit G, Uthman OA, Amouzou A.	2018	Excluded	Excluded by title/abstract
1646	Determinants of neonatal mortality in Ethiopia: an analysis of the 2016 Ethiopia Demographic and Health Survey	Basha GW, Woya AA, Tekile AK.	2020	Excluded	Excluded by title/abstract
1647	Determinants of early initiation of breastfeeding in Ethiopia: a population-based study using the 2016 demographic and health survey data	John JR, Mistry SK, Kebede G, Manohar N, Arora A.	2019	Excluded	Excluded by title/abstract
1648	Dynamics of impairment during and after treatment: the AMFES cohort	Meima A, Saunderson PR, Gebre S, Desta K, Habbema JD.	2001	Excluded	Excluded by title/abstract
1649	Health Risk Perceptions Are Associated with Domestic Use of Basic Water and Sanitation Services-Evidence from Rural Ethiopia	Anthonj C, Fleming L, Godfrey S, Ambelu A, Bevan J, Cronk R, Bartram J.	2018	Excluded	Excluded by title/abstract
1650	Determinants of maternal health service utilization in Ethiopia: analysis of the 2011 Ethiopian Demographic and Health Survey	Tarekegn SM, Lieberman LS, Giedraitis V.	2014	Excluded	Excluded by title/abstract
1651	Knowledge, attitude and practice of vaccinators and vaccine handlers on vaccine cold chain management in public health facilities, Ethiopia: Cross-sectional study	Mohammed SA, Workneh BD, Kahissay MH.	2021	Excluded	Excluded by title/abstract
1652	Determinants of cessation of exclusive breastfeeding in Ankesha Guagusa Woreda, Awi Zone, Northwest Ethiopia: a cross-sectional study	Yeneabat T, Belachew T, Haile M.	2014	Excluded	Excluded by title/abstract
1653	Magnitude and determinants of bottle feeding in rural communities	Bekele A, Berhane Y.	1999	Excluded	Excluded by title/abstract
1654	A health facility based case-control study on determinants of low birth weight in Dassie town, Northeast Ethiopia: the role of nutritional factors	Ahmed S, Hassen K, Wakayo T.	2018	Excluded	Excluded by title/abstract
1655	Magnitude and determinants for place of postnatal care utilization among mothers who delivered at home in Ethiopia: a multinomial analysis from the 2016 Ethiopian demographic health survey	Ayele BG, Woldu MA, Gebrehiwot HW, Gebre-Egziabher EG, Gebretnsae H, Hadgu T, Abrha AA, Medhanyie AA.	2019	Excluded	Excluded by title/abstract
1656	Maternal and child dietary diversity are associated in Bangladesh, Vietnam, and Ethiopia	Nguyen PH, Avula R, Ruel MT, Saha KK, Ali D, Tran LM, Frongillo EA, Menon P, Rawat R.	2013	Excluded	Excluded by title/abstract
1657	Self-care related knowledge, attitude, practice and associated factors among patients with diabetes in Ayder Comprehensive Specialized Hospital, North Ethiopia	Niguse H, Belay G, Fisseha G, Desale T, Gebremedhn G.	2019	Excluded	Excluded by title/abstract
1658	Women's rights and health: the case of Oromo women in Ethiopia	Dugassa BF.	2005	Excluded	Excluded by title/abstract
1659	Access and quality of rural healthcare: Ethiopian Millennium Rural Initiative	Bradley E, Thompson JW, Byam P, Webster TR, Zerihun A, Alpern R, Herrin J, Abebe Y, Curry L.	2011	Excluded	Excluded by title/abstract
1660	Level and Timing of Implanon Discontinuation and Associated Factors among Women Who Used Implanon in Andabet District, Public Health Facilities, North-West Ethiopia	Dagnew GW, Gelaw YM, Asresie MB, Anteneh ZA.	2021	Excluded	Excluded by title/abstract
1661	Vision loss and psychological distress among Ethiopians adults: a comparative cross-sectional study	Abateneh A, Tesfaye M, Bekele S, Gelaw Y.	2013	Excluded	Excluded by title/abstract
1662	Factors and outcomes associated with the induction of labor in referral hospitals of Amhara regional state, Ethiopia: a multicenter study	Debele TZ, Cherkos EA, Badi MB, Anteneh KT, Demssie FW, Abdo AA, Mihret MS.	2021	Excluded	Excluded by title/abstract
1663	Assessment of skin-to-skin contact (SSC) during the postpartum stay and its determinant factors among mothers at public health institutions in Ethiopia	Bedaso A, Kebede E, Adamu T.	2019	Excluded	Excluded by title/abstract
1664	Determinants of delay in care seeking for diarrheal diseases among mothers/caregivers with under-five children in public health facilities of Arba Minch town, southern Ethiopia; 2019	Fikire A, Ayele G, Haftu D.	2020	Excluded	Excluded by title/abstract
1665	Tuberculosis co-infection and its associated factors among People living with HIV/AIDS attending antiretroviral therapy clinic in southern Ethiopia: a facility based retrospective study	Negussie A, Debalke D, Belachew T, Tadesse F.	2018	Excluded	Excluded by title/abstract
1666	Determinant factors for the occurrence of tuberculosis after initiation of antiretroviral treatment among adult patients living with HIV at Dessie Referral Hospital, South Wollo, Northeast Ethiopia, 2020. A case-control study	Abdu M, Ali Y, Anteneh S, Yesuf M, Birhanu A, Mohamed S, Hussien A.	2021	Excluded	Excluded by title/abstract
1667	Intensity of Schistosoma mansoni, hepatitis B, age, and sex predict levels of hepatic periportal thickening/fibrosis (PPT/F): a large-scale community-based study in Ethiopia	Berhe N, Myrvang B, Gundersen SG.	2007	Excluded	Excluded by title/abstract
1668	Survival and determinants of mortality in adult HIV/Aids patients initiating antiretroviral therapy in Somali Region, Eastern Ethiopia	Damtew B, Mengistie B, Alemayehu T.	2015	Excluded	Excluded by title/abstract
1669	Hepatitis B virus infection and its determinants among HIV positive pregnant women: Multicenter unmatched case-control study	Anteneh ZA, Wondaye E, Mengesha EW.	2021	Excluded	Excluded by title/abstract
1670	Depression among patients with tuberculosis: determinants, course and impact on pathways to care and treatment outcomes in a primary care setting in southern Ethiopia--a study protocol	Ambaw F, Mayston R, Hanlon C, Alem A.	2015	Excluded	Excluded by title/abstract
1671	Highly active antiretroviral therapy adherence and its determinants in selected hospitals from south and central Ethiopia	Beyene KA, Gedif T, Gebre-Mariam T, Engidawork E.	2009	Excluded	Excluded by title/abstract
1672	Health-related quality of life of people living with HIV/AIDS: the role of social inequalities and disease-related factors	Nigusso FT, Mavhandu-Mudzusi AH.	2021	Excluded	Excluded by title/abstract
1673	Public School Adolescents Had Increased Odds of Being Willing to Uptake HPV Vaccinations Owing to Sociodemographic and Healthcare Access Features in Bahir Dar City, Ethiopia	Shitu BF, Atnafu DD, Agumas Y.	2023	Excluded	Excluded by title/abstract
1674	Adherence to a six-dose regimen of artemether-lumefantrine among uncomplicated Plasmodium falciparum patients in the Tigray Region, Ethiopia	Lemma H, Löfgren C, San Sebastian M.	2011	Excluded	Excluded by title/abstract
1675	Prevalence and determinants of unintended pregnancy among pregnant woman attending ANC at Gelemso General Hospital, Oromiya Region, East Ethiopia: a facility based cross-sectional study	Mohammed F, Musa A, Amano A.	2016	Excluded	Excluded by title/abstract
1676	Determinants of vct uptake among pregnant women attending two ANC clinics in Addis Ababa City: unmatched case control study	Maedot P, Haile A, Lulseged S, Belachew A.	2007	Excluded	Excluded by title/abstract
1677	Male Partners' Involvement in the Prevention of Mother-to-Child Transmission of HIV and Associated Factors in Arba Minch Town and Arba Minch Zuria Woreda, Southern Ethiopia	Tilahun M, Mohamed S.	2015	Excluded	Excluded by title/abstract
1678	Prevalence and determinants of modern contraceptive utilization among women in the reproductive age group in Edaga-hamus Town, Eastern zone, Tigray region, Ethiopia, June 2017	Tukue D, Gebremeskel TG, Gebremariam L, Aregawi B, Hagos MG, Gebremichael T, Tesfay HN, Arefaine ZG.	2020	Excluded	Excluded by title/abstract
1679	The Effect of Psychosocial Factors and Patients' Perception of Tuberculosis Treatment Non-Adherence in Addis Ababa, Ethiopia	Tola HH, Garmaroudi G, Shojaeizadeh D, Tol A, Yekaninejad MS, Ejeta LT, Kebede A, Kassa D.	2017	Excluded	Excluded by title/abstract
1680	Patterns and determinants of prescribed drug use among pregnant women in Adigrat general hospital, northern Ethiopia: a cross-sectional study	Alema NM, Semagn G, Melesse S, Araya EM, Gebremedhin H, Demsie DG, Asgedom SW, Weldekidan E.	2020	Excluded	Excluded by title/abstract
1681	Selecting behaviour change priorities for trachoma 'F' and 'E' interventions: A formative research study in Oromia, Ethiopia	Greenland K, White S, Sommers K, Biran A, Burton MJ, Sarah V, Alemayehu W.	2019	Excluded	Excluded by title/abstract
1682	Longer-term effectiveness of protease-inhibitor-based second line antiretroviral therapy in four large sub-Saharan African clinics	Sarfo FS, Castelnuovo B, Fanti I, Feldt T, Incardona F, Kaiser R, Lwanga I, Marrone G, Sonnerborg A, Tufa TB, Zazzi M, De Luca A.	2019	Excluded	Excluded by title/abstract
1683	Using the theory of planned behaviour to understand the motivation to learn about HIV/AIDS prevention among adolescents in Tigray, Ethiopia	Gebreeyesus Hadera H, Boer H, Kuiper WA.	2007	Excluded	Excluded by title/abstract
1684	Determinants of first line antiretroviral therapy treatment failure among adult patients on ART at central Ethiopia: un-matched case control study	Mulisa D, Tesfa M, Mullu Kassa G, Tolossa T.	2019	Excluded	Excluded by title/abstract
1685	Determinants of fertility intention among women living with hiv in western Ethiopia: implications for service delivery	Sufa A, Wordofa MA, Wossen BA.	2014	Excluded	Excluded by title/abstract
1686	Determinants of none-exclusive breast feeding practice among HIV positive women at selected Health Institutions in Ethiopia: case control study	Ayele AA, Seid KA, Muhammed OS.	2019	Excluded	Excluded by title/abstract
1687	Traditional nutritional and surgical practices and their effects on the growth of infants in south-west Ethiopia	Asefa M, Hewison J, Drewett R.	1998	Excluded	Excluded by title/abstract
1688	Use of biomass fuel in households is not a risk factor for pulmonary tuberculosis in South Ethiopia	Woldesemayat EM, Datiko DG, Lindtjørn B.	2014	Excluded	Excluded by title/abstract
1689	Healthcare workers' compliance and its potential determinants to prevent COVID-19 in public hospitals in Western Ethiopia	Etafa W, Gadisa G, Jabessa S, Takele T.	2021	Excluded	Excluded by title/abstract
1690	Ethiopian soils harbor natural populations of rhizobia that form symbioses with common bean ( Phaseolus vulgaris L.)	Beyene D, Kassa S, Ampy F, Asseffa A, Gebremedhin T, van Berkum P.	2004	Excluded	Excluded by title/abstract
1691	Inequalities in utilization of maternal and child health services in Ethiopia: the role of primary health care	Memirie ST, Verguet S, Norheim OF, Levin C, Johansson KA.	2016	Excluded	Excluded by title/abstract
1692	Ascariasis and malnutrition. A study in urban Ethiopian children	Freij L, Meeuwisse GW, Berg NO, Wall S, Gebre-Medhin M.	1979	Excluded	Excluded by title/abstract
1693	Stunting Is Associated with Food Diversity while Wasting with Food Insecurity among Underfive Children in East and West Gojjam Zones of Amhara Region, Ethiopia	Motbainor A, Worku A, Kumie A.	2015	Excluded	Excluded by title/abstract
1694	Glycaemic control and its determinants in diabetic patients in Ethiopia	Gebre-Yohannes A, Rahlenbeck SI.	1997	Excluded	Excluded by title/abstract
1695	HIV positive status disclosure among women attending art clinic at Hawassa University Referral Hospital, South Ethiopia	Gari T, Habte D, Markos E.	2010	Excluded	Excluded by title/abstract
1696	Determinants of occupational injury in Kombolcha textile factory, North-East Ethiopia	Yessuf Serkalem S, Moges Haimanot G, Ahmed Ansha N.	2014	Excluded	Excluded by title/abstract
1697	Visceral leishmaniasis treatment outcome and its determinants in northwest Ethiopia	Welay GM, Alene KA, Dachew BA.	2016	Excluded	Excluded by title/abstract
1698	Exploratory Analysis of Time from HIV Diagnosis to ART Start, Factors and effect on survival: A longitudinal follow up study at seven teaching hospitals in Ethiopia	Teklu AM, Delele K, Abraha M, Belayhun B, Gudina EK, Nega A.	2017	Excluded	Excluded by title/abstract
1699	Second line anti-retroviral therapy failure in a pediatric cohort of an Ethiopian tertiary hospital: a retrospective observational study	Alemayehu T, Abebe W.	2020	Excluded	Excluded by title/abstract
1700	Determinants of HIV testing uptake among partners of pregnant women in Addis Ababa, Ethiopia: a community-based study	Gizaw YT, Boke MM, Geremew AB.	2021	Excluded	Excluded by title/abstract
1701	Estimates of Uterine Rupture Bad Outcomes Using Propensity Score and Determinants of Uterine Rupture in Mizan-Tepi University Teaching Hospital: Case Control Study	Dadi TL, Yarinbab TE.	2017	Excluded	Excluded by title/abstract
1702	Determinants of CD4 counts among HIV-negative Ethiopians: role of body mass index, gender, cigarette smoking, khat (Catha Edulis) chewing, and possibly altitude?	Abuye C, Tsegaye A, West CE, Versloot P, Sanders EJ, Wolday D, Hamann D, De Wit TF, Fontanet AL.	2005	Excluded	Excluded by title/abstract
1703	Some aspects of entomological determinants of Phlebotomus orientalis in highland and lowland visceral leishmaniasis foci in northwestern Ethiopia	Aklilu E, Abbasi I, Gebresilassie A, Yared S, Kindu M, Kirstein OD, Moncaz A, Tekie H, Balkew M, Warburg A, Hailu A, Gebre-Michael T.	2018	Excluded	Excluded by title/abstract
1704	Determinants of chronic energy deficiency among adults living with HIV in Shebel Berenta District, East Gojjam, Amhara region, North West Ethiopia, 2017: case control study	Tadele M, Tesfa M, Tsegaye G, Temesgen H, Mekonnen Alamirew N.	2019	Excluded	Excluded by title/abstract
1705	Outcomes and linkage to chronic care of HIV exposed infants among health centers and hospitals in Amhara Region, Ethiopia: implications to prevention of mother-to-child transmission of HIV program: a cross sectional study	Kebede ZT, Taye BW.	2016	Excluded	Excluded by title/abstract
1706	And young child feeding practices in different country settings	Sanghvi T, Jimerson A, Hajeebhoy N, Zewale M, Nguyen GH.	2013	Excluded	Excluded by title/abstract
1707	Non-typhoidal Salmonella serotypes, antimicrobial resistance and co-infection with parasites among patients with diarrhea and other gastrointestinal complaints in Addis Ababa, Ethiopia	Eguale T, Gebreyes WA, Asrat D, Alemayehu H, Gunn JS, Engidawork E.	2015	Excluded	Excluded by title/abstract
1708	Dual Burden of Malnutrition Among Adolescents of Smallholder Coffee Farming Households of Jimma Zone, Southwest Ethiopia	Hassen K, Gizaw G, Belachew T.	2017	Excluded	Excluded by title/abstract
1709	Determinants of delayed initiation of breastfeeding in rural Ethiopia: programmatic implications	Horii N, Guyon AB, Quinn VJ.	2011	Excluded	Excluded by title/abstract
1710	The determinants of HIV treatment costs in resource limited settings	Menzies NA, Berruti AA, Blandford JM.	2012	Excluded	Excluded by title/abstract
1711	Determinants of virological failure among adults on first-line highly active antiretroviral therapy at public health facilities in Kombolcha town, Northeast, Ethiopia: a case-control study	Meshesha HM, Nigussie ZM, Asrat A, Mulatu K.	2020	Excluded	Excluded by title/abstract
1712	Type 1 diabetes in Africa: an immunogenetic study in the Amhara of North-West Ethiopia	Balcha SA, Demisse AG, Mishra R, Vartak T, Cousminer DL, Hodge KM, Voight BF, Lorenz K, Schwartz S, Jerram ST, Gamper A, Holmes A, Wilson HF, Williams AJK, Grant SFA, Leslie RD, Phillips DIW, Trimble ER.	2020	Excluded	Excluded by title/abstract
1713	Infection by different HIV-1 subtypes (B and C) results in a similar immune activation profile despite distinct immune backgrounds	Weisman Z, Kalinkovich A, Borkow G, Stein M, Greenberg Z, Bentwich Z.	1999	Excluded	Excluded by title/abstract
1714	Reversibility of schistosomal periportal thickening/fibrosis after praziquantel therapy: a twenty-six month follow-up study in Ethiopia	Berhe N, Myrvang B, Gundersen SG.	2008	Excluded	Excluded by title/abstract
1715	Challenges of PMTCT Service Utilization in Amhara Region: A Comparative Cross-sectional Study	Feleke BE, Wasie B.	2018	Excluded	Excluded by title/abstract
1716	Determinants of HIV infection among children born to mothers on prevention of mother to child transmission program of HIV in Addis Ababa, Ethiopia: a case control study	Beyene GA, Dadi LS, Mogas SB.	2018	Excluded	Excluded by title/abstract
1717	Pathogenesis of progressive scarring trachoma in Ethiopia and Tanzania and its implications for disease control: two cohort studies	Burton MJ, Rajak SN, Hu VH, Ramadhani A, Habtamu E, Massae P, Tadesse Z, Callahan K, Emerson PM, Khaw PT, Jeffries D, Mabey DC, Bailey RL, Weiss HA, Holland MJ.	2015	Excluded	Excluded by title/abstract
1718	Lipid-soluble antioxidants status and some of its socio-economic determinants among pregnant Ethiopians at the third trimester	Wondmikun Y.	2005	Excluded	Excluded by title/abstract
1719	Determinants of anti-retroviral regimen changes among HIV/AIDS patients of east and west Wollega zone health institutions, Oromia region, west Ethiopia: a cross-sectional study	Bokore A, Korme B, Bayisa G.	2018	Excluded	Excluded by title/abstract
[truncated: 1,177 more rows]
