# Supplementary material for: Work-related musculoskeletal disorder and its associated factors among bank workers in Ethiopia: A systematic review and meta-analysis
Source: PLoS One. 2025 May 16;20(5):e0323958. doi: 10.1371/journal.pone.0323958 (PMC12083818; doi:10.1371/journal.pone.0323958)
Supplement: S4 Table — (XLSX) [file pone.0323958.s004.xlsx]

## Sheet: Sheet1
Author	Year	Region	Study Design	Method of data collection	Publication Year Category	Region category	Sample Size Ctegory	JBI Quality Score(%)	Name of Data Extractor	Date Extraction Date	Eligibility to be included in the review	Diseased	Sample Size(n)	Response Rate (%)	Prevalence	Neck (Prevalence)	Disease	S.Size	Shoulder (Prevalence)	Disease	S.Size	Elbow (Prevalence)	Disease	S.Size	Wrist/Hand (Prevalence)	Disease	S.Size	Upper Back (Prevalence)	Disease	S.Size	Lower Back (Prevalence)	Disease	S.Size	Hip/Thigh (Prevalence)	Disease	S.Size	Knees (Prevalence)	Disease	S.Size	Foot/Ankle (Prevalence)	Disease	S.Size	Sex_Female	LCI	UCI	Age_30-39	LCI	UCI	Age_≥ 40
Dagne et al	2020	Addis Ababa	Cross-sectional	Self-administration	Before 2022	Other Regions	425 and Above	100	Abebe Kassa Geto, Chala Daba and Birhanu Sewunet	2024-02-06	Confirmed	586	755	90	77.6	0.38	287	755	0.409	309	755	0.133	100	755	0.166	125	755	0.354	267	755	0.543	410	755	0.189	143	755	0.213	161	755	0.151	114	755	2.98	1.91	4.65	1.09	0.66	1.83	3.05
Temesgen et al	2023	Amhara	Cross-sectional	Self-administration	2022 and After	Amhara Region	Lower than 425	75	Abebe Kassa Geto, Chala Daba and Birhanu Sewunet	2024-02-06	Confirmed	168	266	98.8	63.2	0.5	133	266	0.246	65	266	0.492	131	266	0.383	102	266	0.342	91	266	0.308	82	266	0.338	90	266	0.297	79	266	0.289	77	266
Workneh and Mekonen	2021	Amhara	Cross-sectional	Self-administration	Before 2022	Amhara Region	Lower than 425	87.5	Abebe Kassa Geto, Chala Daba and Birhanu Sewunet	2024-02-07	Confirmed	158	285	96.3	55.4																0.554	158	285										3.05	1.6	5.82
Jonga et al	2023	SNNPR	Cross-sectional	Self-administration	2022 and After	Other Regions	425 and Above	87.5	Abebe Kassa Geto, Chala Daba and Birhanu Sewunet	2024-02-08	Confirmed	315	607	96.8	51.9																0.552	335	607										1.11	0.71	1.67	4.7	2	11.2	2.7
Etana et al	2021	Oromia	Cross-sectional	Interview	Before 2022	Other Regions	Lower than 425	100	Abebe Kassa Geto, Chala Daba and Birhanu Sewunet	2024-02-11	Confirmed	245	335	98	73.1	0.454	152	335	0.379	127	335	0.09	30	335	0.14	47	335	0.427	143	335	0.54	181	335	0.084	28	335	0.137	46	335	0.113	38	335				1.88	0.91	3.89	1.9
Kasaw Kibret et al	2020	Tigray	Cross-sectional	Interview	Before 2022	Other Regions	Lower than 425	100	Abebe Kassa Geto, Chala Daba and Birhanu Sewunet	2024-02-11	Confirmed	201	307	93.6	65.5	0.352	108	307	0.296	91	307	0.182	56	307	0.153	47	307	0.336	103	307	0.404	124	307	0.104	32	307	0.16	49	307	0.111	34	307				5.55	1.47	21.04	5.72
Demissie et al	2022	Amhara	Cross-sectional	Interview	2022 and After	Amhara Region	Lower than 425	100	Abebe Kassa Geto, Chala Daba and Birhanu Sewunet	2024-02-12	Confirmed	258	422	100	61.1	0.453	191	422	0.246	104	422	0.164	69	422	0.197	83	422	0.329	139	422	0.389	164	422	0.128	54	422	0.152	64	422	0.107	45	422	1.66	0.6	4.4
Demissie et al	2023	Amhara	Cross-sectional	Interview	2022 and After	Amhara Region	Lower than 425	100	Abebe Kassa Geto, Chala Daba and Birhanu Sewunet	2024-02-14	Confirmed	49	422	100	11.7										0.117	49	422																2.2	1.3	3.6
[truncated: 152 more columns]
